# Supplementary material for: Diversity of visual inputs to Kenyon cells of the Drosophila mushroom body
Source: Nat Commun. 2024 Jul 7;15:5698. doi: 10.1038/s41467-024-49616-z (PMC11228034; doi:10.1038/s41467-024-49616-z)
Supplement: Supplementary file 4 — Source Data [file 41467_2024_49616_MOESM4_ESM.xlsx]

## Sheet: KCγ-d Visual Inputs
KCγ-d Visual Inputs
v630 Neuron ID	Neuron ID 05Oct2023	VPN or LVIN	FlyWire Super Class	Source of Visual Input	Cell Body Position	NT prediction	NT prediction score	NBLAST cluster	Type	Pathway to MB Left	Pathway to MB Right	Synapses to KCg-d_Left	# of KCg-d Partners_Left	Synapses to KCg-d_Right	# of KCg-d Partners_Right	Mirror Twin ID
720575940640715392	720575940640715392	VPN	visual_projection	aMe	Left	acetylcholine	0.89	8	aMe12	Both	Both	367	24	204	16	720575940613103283
720575940628071311	720575940640836952	VPN	visual_projection	aMe	Right	acetylcholine	0.88	8	aMe12	Both	Both	259	23	470	32	720575940640715392
720575940622446106	720575940622446106	VPN	visual_projection	aMe	Left	acetylcholine	0.93	8	aMe12	Both	Both	230	17	41	5	720575940647731252
720575940641698523	720575940609627403	VPN	visual_projection	aMe	Left	acetylcholine	0.93	8	aMe12	Direct	Both	184	15	62	6	720575940621438123
720575940613151385	720575940625459464	VPN	visual_projection	aMe	Right	acetylcholine	0.93	8	aMe12	Both	Both	40	4	155	14	720575940609627403
720575940625261804	720575940647731252	VPN	visual_projection	aMe	Right	acetylcholine	0.94	8	aMe12	Both	Both	16	2	126	10	720575940622446106
720575940629299543	720575940632489743	VPN	visual_projection	aMe	Right	acetylcholine	0.93	8	aMe12	Both	Both	14	2	113	9	720575940609627403
720575940634128063	720575940634128063	VPN	visual_projection	aMe	Left	acetylcholine	0.82		aMe12	None	Indirect	0	0	0	0	0
720575940606259134	720575940640884899	VPN	visual_projection	aMe	Right	glutamate	0.6	74	aMe19a	Indirect	None	0	0	0	0	0
720575940631199340	720575940653433590	VPN	visual_projection	aMe	Left	glutamate	0.65		aMe19a	None	Indirect	0	0	0	0	0
720575940615149836	720575940615149836	VPN	visual_projection	aMe	Left	acetylcholine	0.95	81	aMe20	Both	None	472	23	0	0	720575940622227213
720575940622227213	720575940622227213	VPN	visual_projection	aMe	Right	acetylcholine	0.95	81	aMe20	None	Both	0	0	205	10	720575940615149836
720575940607900290	720575940634935065	VPN	visual_projection	aMe	Left	Unknown	NA	153	aMe25	Indirect	None	0	0	0	0	0
720575940611294562	720575940611294562	VPN	visual_projection	aMe	Right	glutamate	0.57		aMe25	None	Indirect	0	0	0	0	0
720575940632680223	720575940616412738	VPN	visual_projection	aMe	Left	acetylcholine	0.94	25	aMe26_L	Both	Indirect	30	3	0	0	0
720575940653067254	720575940631298860	VPN	visual_projection	aMe	Left	acetylcholine	0.93	25	aMe26_L	Both	Indirect	20	1	0	0	0
720575940625679911	720575940613941475	VPN	visual_projection	aMe	Left	acetylcholine	0.93	25	aMe26_L	Both	Indirect	16	2	0	0	0
720575940621526143	720575940633292113	VPN	visual_projection	aMe	Right	acetylcholine	0.94	29	aMe26_R	Both	Both	12	1	6	1	0
720575940614483887	720575940632823144	VPN	visual_projection	aMe	Right	acetylcholine	0.92	29	aMe26_R	Both	Both	8	1	9	1	0
720575940612495331	720575940612495331	VPN	visual_projection	aMe	Right	acetylcholine	0.95	29	aMe26_R	Indirect	Indirect	0	0	0	0	0
720575940623949192	720575940631763909	VPN	visual_projection	aMe	Left	Unknown	NA	58	aMe3	Indirect	Indirect	0	0	0	0	0
720575940625102862	720575940641501648	VPN	visual_projection	aMe	Right	Unknown	NA		aMe3	None	Indirect	0	0	0	0	0
720575940618261405	720575940632171535	VPN	visual_projection	aMe	Right	acetylcholine	0.79	16	aMe5	None	Direct	0	0	6	1	0
720575940636743134	720575940617910667	VPN	visual_projection	aMe	Right	acetylcholine	0.72	16	aMe5	None	Direct	0	0	5	1	0
720575940605184958	720575940605184958	VPN	visual_projection	aMe	Left	acetylcholine	0.86	16	aMe5	Indirect	None	0	0	0	0	0
720575940606077472	720575940640541347	VPN	visual_projection	aMe	Left	acetylcholine	0.76	16	aMe5	Indirect	None	0	0	0	0	0
720575940632877004	720575940647804212	VPN	visual_projection	aMe	Left	acetylcholine	0.82	16	aMe5	Indirect	None	0	0	0	0	0
720575940644186016	720575940637460069	VPN	visual_projection	aMe	Left	acetylcholine	0.81	16	aMe5	Indirect	None	0	0	0	0	0
720575940623979914	720575940623979914	VPN	visual_projection	aMe	Right	acetylcholine	0.9		aMe5	None	Indirect	0	0	0	0	0
720575940624982456	720575940624982456	VPN	visual_projection	aMe	Right	acetylcholine	0.87		aMe5	None	Indirect	0	0	0	0	0
720575940611014570	720575940611014570	LVIN	central	NA - LVIN	Left	dopamine	0.69		ATL042	None	Direct	0	0	6	1	720575940621712990
720575940631783372	720575940631783372	LVIN	central	NA - LVIN	Left	acetylcholine	0.9		AVLP041	Direct	None	25	2	0	0	720575940609526318
720575940609526318	720575940618869249	LVIN	central	NA - LVIN	Right	acetylcholine	0.87		AVLP041	None	Direct	0	0	29	2	720575940631783372
720575940632219361	720575940632219361	LVIN	central	NA - LVIN	Left	acetylcholine	0.87		AVLP043	Direct	None	72	4	0	0	720575940609329102
720575940618422941	720575940618422941	LVIN	central	NA - LVIN	Left	acetylcholine	0.86		AVLP043	Direct	None	29	2	0	0	720575940619676507
720575940609329102	720575940609329102	LVIN	central	NA - LVIN	Right	acetylcholine	0.9		AVLP043	None	Direct	0	0	212	16	720575940632219361
720575940619676507	720575940619676507	LVIN	central	NA - LVIN	Right	acetylcholine	0.92		AVLP043	None	Direct	0	0	189	17	720575940618422941
720575940644682952	720575940644682952	VPN	visual_projection	Me	Left	acetylcholine	0.84	108	CB0002	Indirect	None	0	0	0	0	0
720575940609989218	720575940624236543	VPN	visual_projection	Lo	Right	acetylcholine	0.87		CB0054	None	Indirect	0	0	0	0	0
720575940613126117	720575940632707944	VPN	visual_projection	Me	Left	acetylcholine	0.91	9	CB0081	Both	None	145	6	0	0	720575940626497286
720575940626497286	720575940626497286	VPN	visual_projection	Me	Right	acetylcholine	0.92	9	CB0081	None	Both	0	0	82	3	720575940613126117
720575940631536415	720575940631536415	VPN	visual_projection	Lo	Right	acetylcholine	0.86		CB0093	None	Indirect	0	0	0	0	0
720575940625315260	720575940635535511	VPN	visual_projection	Me	Left	acetylcholine	0.96	18	CB0111	Both	None	605	32	0	0	720575940605862345
720575940605862345	720575940624363144	VPN	visual_projection	Me	Right	acetylcholine	0.96	18	CB0111	None	Both	0	0	498	29	720575940625315260
720575940625063356	720575940625063356	VPN	visual_projection	Me	Left	glutamate	0.54	188	CB0123	Indirect	None	0	0	0	0	0
720575940644035364	720575940632388370	VPN	visual_projection	Me	Right	glutamate	0.53		CB0123	None	Indirect	0	0	0	0	0
720575940623583752	720575940633675603	VPN	visual_projection	Lo	Left	acetylcholine	0.89	92	CB0146	Indirect	None	0	0	0	0	0
720575940616834489	720575940611297070	VPN	visual_projection	Lo	Right	acetylcholine	0.84		CB0146	None	Indirect	0	0	0	0	0
720575940623406605	720575940631706105	VPN	visual_projection	Me	Left	acetylcholine	0.92	143	CB0156	Direct	Indirect	854	33	0	0	720575940614139559
720575940614139559	720575940638892351	VPN	visual_projection	Me	Right	acetylcholine	0.92	143	CB0156	None	Both	0	0	481	24	720575940623406605
720575940631147382	720575940623139610	VPN	visual_projection	Me	Left	acetylcholine	0.84	60	CB0165	Both	None	11	1	0	0	720575940625055758
720575940625055758	720575940615212851	VPN	visual_projection	Me	Right	acetylcholine	0.9	60	CB0165	None	Both	0	0	16	2	720575940631147382
720575940627710992	720575940635960255	VPN	visual_projection	Me	Left	acetylcholine	0.89	103	CB0167	Both	None	13	2	0	0	720575940629002246
720575940629002246	720575940639948733	VPN	visual_projection	Me	Right	acetylcholine	0.89	103	CB0167	None	Both	0	0	100	6	720575940627710992
720575940628838474	720575940632404555	VPN	visual_projection	Me	Left	acetylcholine	0.87	188	CB0171	Both	None	89	4	0	0	720575940618034662
720575940618034662	720575940614465517	VPN	visual_projection	Me	Right	acetylcholine	0.91	188	CB0171	None	Both	0	0	98	4	720575940628838474
720575940609141257	720575940609141257	VPN	visual_projection	Lo	Left	acetylcholine	0.89	117	CB0205	Indirect	None	0	0	0	0	0
720575940625508610	720575940625508610	VPN	visual_projection	Me	Left	acetylcholine	0.93	110	CB0236	Indirect	None	0	0	0	0	0
720575940627202691	720575940627285860	VPN	visual_projection	Me	Left	glutamate	0.51	19	CB0243	Indirect	Indirect	0	0	0	0	0
720575940621904560	720575940621570496	VPN	visual_projection	Me	Right	glutamate	0.47	19	CB0243	Indirect	Both	0	0	10	2	720575940627202691
720575940635489387	720575940635489387	VPN	visual_projection	Lo	Left	acetylcholine	0.94	191	CB0274	Both	None	266	11	0	0	720575940620654975
720575940620654975	720575940611532408	VPN	visual_projection	Lo	Right	acetylcholine	0.93	191	CB0274	None	Both	0	0	199	9	720575940635489387
720575940642484109	720575940642602203	VPN	visual_projection	Me	Left	acetylcholine	0.93	1	CB0304	Both	None	206	13	0	0	720575940622596393
720575940622596393	720575940635974335	VPN	visual_projection	Me	Right	acetylcholine	0.94	2	CB0304	None	Both	0	0	165	14	720575940642484109
720575940619962417	720575940619962417	VPN	visual_projection	Me	Right	glutamate	0.55	28	CB0383	Indirect	None	0	0	0	0	0
720575940627487369	720575940618902100	VPN	visual_projection	Me	Left	glutamate	0.56		CB0383	None	Indirect	0	0	0	0	0
720575940630737516	720575940630737516	VPN	visual_projection	Me	Left	acetylcholine	0.92	184	CB0389	Both	None	313	26	0	0	720575940643873440
720575940643873440	720575940612925146	VPN	visual_projection	Me	Right	acetylcholine	0.9	184	CB0389	None	Both	0	0	372	25	720575940630737516
720575940608287701	720575940608287701	VPN	visual_projection	LoP	Left	glutamate	0.59	119	CB0425	Indirect	None	0	0	0	0	0
720575940621153670	720575940613644185	VPN	visual_projection	LoP	Right	glutamate	0.67		CB0425	None	Indirect	0	0	0	0	0
720575940622724521	720575940622724521	VPN	visual_projection	Me	Left	glutamate	0.67	113	CB0447	Indirect	None	0	0	0	0	0
720575940629517867	720575940630247579	VPN	visual_projection	Lo	Right	acetylcholine	0.87		CB0513	None	Indirect	0	0	0	0	0
720575940620747691	720575940623619805	VPN	visual_projection	Me	Right	glutamate	0.63		CB0577	None	Indirect	0	0	0	0	0
720575940628529896	720575940618819668	VPN	visual_projection	Me	Left	glutamate	0.57		CB0577	None	Indirect	0	0	0	0	0
720575940624951847	720575940624951847	LVIN	central	NA - LVIN	Left	gaba	0.85		CL063	Direct	None	106	17	0	0	720575940614374034
720575940614374034	720575940614374034	LVIN	central	NA - LVIN	Right	gaba	0.85		CL063	None	Direct	0	0	101	17	720575940624951847
720575940620309072	720575940621268651	VPN	visual_projection	aMe	Right	glutamate	0.7		CL125	None	Indirect	0	0	0	0	0
720575940640278387	720575940640278387	VPN	visual_projection	aMe	Right	glutamate	0.81		CL125	None	Indirect	0	0	0	0	0
720575940619522974	720575940619522974	LVIN	central	NA - LVIN	Left	acetylcholine	0.92		CL200	Direct	None	23	2	0	0	720575940615713478
720575940615713478	720575940615713478	LVIN	central	NA - LVIN	Right	acetylcholine	0.94		CL200	None	Direct	0	0	43	5	720575940619522974
720575940632226897	720575940632226897	LVIN	central	NA - LVIN	Right	acetylcholine	0.93		CL250	None	Direct	0	0	16	1	720575940630001207
720575940622350550	720575940622350550	LVIN	central	NA - LVIN	Left	acetylcholine	0.88		CL258	Direct	None	184	10	0	0	720575940618810533
720575940603976672	720575940603976672	LVIN	central	NA - LVIN	Left	acetylcholine	0.88		CL258	Direct	None	114	7	0	0	720575940631611679
720575940618810533	720575940618810533	LVIN	central	NA - LVIN	Right	acetylcholine	0.89		CL258	None	Direct	0	0	117	8	720575940622350550
720575940631611679	720575940631611679	LVIN	central	NA - LVIN	Right	acetylcholine	0.88		CL258	None	Direct	0	0	117	8	720575940603976672
720575940631672632	720575940631672632	VPN	visual_projection	Lo	Left	glutamate	0.52	137	CL284	Indirect	None	0	0	0	0	0
720575940632042065	720575940632042065	VPN	visual_projection	Lo	Right	glutamate	0.63		CL284	None	Indirect	0	0	0	0	0
720575940632652319	720575940632652319	LVIN	central	NA - LVIN	Left	acetylcholine	0.55		CL352	Direct	None	7	1	0	0	720575940623805448
720575940625395699	720575940618774301	VPN	visual_projection	Lo	Left	Unknown	NA	156	hb1159944202	Indirect	Indirect	0	0	0	0	0
720575940627154152	720575940640550563	VPN	visual_projection	Lo	Right	Unknown	NA	202	hb1159944202	Indirect	None	0	0	0	0	0
720575940626513410	720575940631023159	VPN	visual_projection	Lo	Right	acetylcholine	0.91	147	hb1222778569	None	Both	0	0	26	1	720575940635180384
720575940635180384	720575940619918203	VPN	visual_projection	Lo	Left	acetylcholine	0.82		hb1222778569	None	Indirect	0	0	0	0	0
720575940616054834	720575940616054834	LVIN	central	NA - LVIN	Right	acetylcholine	0.94		hb386829647	None	Direct	0	0	9	1	720575940612015217
720575940630672697	720575940625062325	VPN	visual_projection	Lo	Right	acetylcholine	0.89		hb543702551	None	Indirect	0	0	0	0	0
720575940615799263	720575940637667726	VPN	visual_projection	Lo	Left	acetylcholine	0.93	157	hb574058475	Indirect	None	0	0	0	0	0
720575940631807827	720575940631807827	VPN	visual_projection	Lo	Left	acetylcholine	0.96	35	hb575063620	Indirect	None	0	0	0	0	0
720575940615827980	720575940615827980	VPN	visual_projection	Lo	Right	acetylcholine	0.95		hb575063620	None	Indirect	0	0	0	0	0
720575940605029664	720575940645913367	VPN	visual_projection	Lo	Left	acetylcholine	0.91	35	hb697882667	Both	None	517	24	0	0	720575940641285005
720575940641285005	720575940641285005	VPN	visual_projection	Lo	Right	acetylcholine	0.92	148	hb697882667	None	Both	0	0	410	33	720575940605029664
720575940605465888	720575940605465888	VPN	visual_projection	Me	Left	acetylcholine	0.93	69	hb759632919	Indirect	None	0	0	0	0	0
720575940607689602	720575940628912636	VPN	visual_projection	Me	Right	acetylcholine	0.92		hb759632919	None	Indirect	0	0	0	0	0
720575940635102320	720575940635102320	VPN	visual_projection	Lo	Left	acetylcholine	0.81	91	IB019	Indirect	Indirect	0	0	0	0	0
720575940604030176	720575940604030176	VPN	visual_projection	Lo	Right	acetylcholine	0.79		IB019	None	Indirect	0	0	0	0	0
720575940630204098	720575940630204098	VPN	visual_projection	Lo	Left	acetylcholine	0.72	129	LC15	Indirect	None	0	0	0	0	0
720575940619685803	720575940619685803	VPN	visual_projection	Lo	Left	acetylcholine	0.71	129	LC15	Indirect	None	0	0	0	0	0
720575940622511507	720575940622511507	VPN	visual_projection	Lo	Left	acetylcholine	0.71	129	LC15	Indirect	None	0	0	0	0	0
720575940638126755	720575940638126755	VPN	visual_projection	Lo	Left	acetylcholine	0.69	129	LC15	Indirect	None	0	0	0	0	0
720575940610026947	720575940610026947	VPN	visual_projection	Lo	Left	acetylcholine	0.74	129	LC15	Indirect	None	0	0	0	0	0
720575940622723878	720575940622723878	VPN	visual_projection	Lo	Left	acetylcholine	0.72	129	LC15	Indirect	None	0	0	0	0	0
720575940605007550	720575940605007550	VPN	visual_projection	Lo	Left	acetylcholine	0.71	129	LC15	Indirect	None	0	0	0	0	0
720575940609548920	720575940609548920	VPN	visual_projection	Lo	Left	acetylcholine	0.64	129	LC15	Indirect	None	0	0	0	0	0
720575940611826073	720575940611826073	VPN	visual_projection	Lo	Right	acetylcholine	0.82		LC15	None	Indirect	0	0	0	0	0
720575940613488815	720575940613488815	VPN	visual_projection	Lo	Right	acetylcholine	0.78		LC15	None	Indirect	0	0	0	0	0
720575940618860081	720575940618860081	VPN	visual_projection	Lo	Left	acetylcholine	0.83	128	LC24	Indirect	None	0	0	0	0	0
720575940626257930	720575940626257930	VPN	visual_projection	Lo	Left	acetylcholine	0.77	128	LC24	Indirect	None	0	0	0	0	0
720575940632802841	720575940632802841	VPN	visual_projection	Lo	Left	acetylcholine	0.74	128	LC24	Indirect	None	0	0	0	0	0
720575940625571256	720575940625571256	VPN	visual_projection	Lo	Left	acetylcholine	0.84	128	LC24	Indirect	None	0	0	0	0	0
720575940611623397	720575940611623397	VPN	visual_projection	Lo	Left	acetylcholine	0.83	128	LC24	Indirect	None	0	0	0	0	0
720575940608601412	720575940608601412	VPN	visual_projection	Lo	Right	acetylcholine	0.85		LC24	None	Indirect	0	0	0	0	0
720575940611138002	720575940611138002	VPN	visual_projection	Lo	Right	acetylcholine	0.81		LC24	None	Indirect	0	0	0	0	0
720575940613411954	720575940613411954	VPN	visual_projection	Lo	Right	acetylcholine	0.83		LC24	None	Indirect	0	0	0	0	0
720575940616739677	720575940616739677	VPN	visual_projection	Lo	Right	acetylcholine	0.86		LC24	None	Indirect	0	0	0	0	0
720575940617589716	720575940617589716	VPN	visual_projection	Lo	Right	acetylcholine	0.76		LC24	None	Indirect	0	0	0	0	0
720575940618314786	720575940618314786	VPN	visual_projection	Lo	Right	acetylcholine	0.81		LC24	None	Indirect	0	0	0	0	0
720575940618737437	720575940631670725	VPN	visual_projection	Lo	Right	acetylcholine	0.76		LC24	None	Indirect	0	0	0	0	0
720575940619488390	720575940619488390	VPN	visual_projection	Lo	Right	acetylcholine	0.79		LC24	None	Indirect	0	0	0	0	0
720575940621111465	720575940621111465	VPN	visual_projection	Lo	Right	acetylcholine	0.85		LC24	None	Indirect	0	0	0	0	0
720575940628147906	720575940628147906	VPN	visual_projection	Lo	Right	acetylcholine	0.83		LC24	None	Indirect	0	0	0	0	0
720575940630021883	720575940636885871	VPN	visual_projection	Lo	Right	acetylcholine	0.79		LC24	None	Indirect	0	0	0	0	0
720575940638730303	720575940638730303	VPN	visual_projection	Lo	Right	acetylcholine	0.72		LC24	None	Indirect	0	0	0	0	0
720575940639850037	720575940639850037	VPN	visual_projection	Lo	Right	acetylcholine	0.75		LC24	None	Indirect	0	0	0	0	0
720575940640747995	720575940640747995	VPN	visual_projection	Lo	Right	acetylcholine	0.85		LC24	None	Indirect	0	0	0	0	0
720575940651619318	720575940651619318	VPN	visual_projection	Lo	Left	acetylcholine	0.76		LC24	None	Indirect	0	0	0	0	0
720575940618110621	720575940618110621	VPN	visual_projection	Lo	Right	acetylcholine	0.64		LC26	None	Indirect	0	0	0	0	0
720575940621887197	720575940621887197	VPN	visual_projection	Lo	Right	acetylcholine	0.63		LC26	None	Indirect	0	0	0	0	0
720575940612422037	720575940616394719	VPN	visual_projection	Lo	Right	acetylcholine	0.65		LC26	None	Indirect	0	0	0	0	0
720575940623038389	720575940623038389	VPN	visual_projection	Lo	Right	acetylcholine	0.77		LC26	None	Indirect	0	0	0	0	0
720575940623725036	720575940623725036	VPN	visual_projection	Lo	Right	acetylcholine	0.68		LC26	None	Indirect	0	0	0	0	0
720575940624577031	720575940629795331	VPN	visual_projection	Lo	Right	acetylcholine	0.61		LC26	None	Indirect	0	0	0	0	0
720575940636189295	720575940636189295	VPN	visual_projection	Lo	Right	acetylcholine	0.76		LC26	None	Indirect	0	0	0	0	0
720575940634171759	720575940634171759	VPN	visual_projection	Lo	Left	acetylcholine	0.84	46	LC36	Indirect	None	0	0	0	0	0
720575940622810119	720575940622810119	VPN	visual_projection	Lo	Right	acetylcholine	0.86		LC36	None	Indirect	0	0	0	0	0
720575940618601473	720575940625663468	VPN	visual_projection	Lo	Left	glutamate	0.82	135	LC37a, LC37b	Indirect	None	0	0	0	0	0
720575940621065712	720575940621065712	VPN	visual_projection	Lo	Left	glutamate	0.8	135	LC37a, LC37b	Indirect	Indirect	0	0	0	0	0
720575940624919079	720575940624919079	VPN	visual_projection	Lo	Left	glutamate	0.77	135	LC37a, LC37b	Indirect	Indirect	0	0	0	0	0
720575940627412123	720575940627412123	VPN	visual_projection	Lo	Left	glutamate	0.68	135	LC37a, LC37b	Indirect	Indirect	0	0	0	0	0
720575940615612822	720575940615612822	VPN	visual_projection	Lo	Left	glutamate	0.66	135	LC37a, LC37b	Indirect	Indirect	0	0	0	0	0
720575940613456242	720575940647463459	VPN	visual_projection	Lo	Right	glutamate	0.68		LC37a, LC37b	None	Indirect	0	0	0	0	0
720575940618270498	720575940618270498	VPN	visual_projection	Lo	Right	glutamate	0.82		LC37a, LC37b	None	Indirect	0	0	0	0	0
720575940653299617	720575940653299617	VPN	visual_projection	Lo	Right	glutamate	0.85		LC37a, LC37b	None	Indirect	0	0	0	0	0
720575940611112818	720575940611112818	VPN	visual_projection	Lo	Right	glutamate	0.66		LC37a, LC37b	None	Indirect	0	0	0	0	0
720575940622404376	720575940622404376	VPN	visual_projection	Lo	Left	glutamate	0.75		LC37a, LC37b	None	Indirect	0	0	0	0	0
720575940610767066	720575940610767066	VPN	visual_projection	Lo	Left	acetylcholine	0.88	52	LC40a, LC40b	Indirect	None	0	0	0	0	0
720575940645834036	720575940645834036	VPN	visual_projection	Lo	Left	acetylcholine	0.91	52	LC40a, LC40b	Indirect	None	0	0	0	0	0
720575940616588217	720575940622862324	VPN	visual_projection	Lo	Left	acetylcholine	0.85	52	LC40a, LC40b	Indirect	None	0	0	0	0	0
720575940605582508	720575940605582508	VPN	visual_projection	Lo	Left	acetylcholine	0.83	52	LC40a, LC40b	Indirect	None	0	0	0	0	0
720575940623401513	720575940623401513	VPN	visual_projection	Lo	Left	acetylcholine	0.83	52	LC40a, LC40b	Indirect	None	0	0	0	0	0
720575940614722611	720575940614722611	VPN	visual_projection	Lo	Left	acetylcholine	0.91	52	LC40a, LC40b	Indirect	None	0	0	0	0	0
720575940624718153	720575940624718153	VPN	visual_projection	Lo	Left	acetylcholine	0.91	52	LC40a, LC40b	Indirect	None	0	0	0	0	0
720575940630709499	720575940630709499	VPN	visual_projection	Lo	Left	acetylcholine	0.91	52	LC40a, LC40b	Indirect	None	0	0	0	0	0
720575940623574798	720575940623574798	VPN	visual_projection	Lo	Left	acetylcholine	0.9	52	LC40a, LC40b	Indirect	None	0	0	0	0	0
720575940636163440	720575940636163440	VPN	visual_projection	Lo	Left	acetylcholine	0.9	52	LC40a, LC40b	Indirect	None	0	0	0	0	0
720575940636282431	720575940636282431	VPN	visual_projection	Lo	Left	acetylcholine	0.9	52	LC40a, LC40b	Indirect	None	0	0	0	0	0
720575940633428415	720575940633428415	VPN	visual_projection	Lo	Left	acetylcholine	0.92	52	LC40a, LC40b	Indirect	None	0	0	0	0	0
720575940611317618	720575940611317618	VPN	visual_projection	Lo	Left	acetylcholine	0.89	52	LC40a, LC40b	Indirect	None	0	0	0	0	0
720575940630342135	720575940630342135	VPN	visual_projection	Lo	Left	acetylcholine	0.89	52	LC40a, LC40b	Indirect	Indirect	0	0	0	0	0
720575940631785261	720575940631785261	VPN	visual_projection	Lo	Left	acetylcholine	0.86	52	LC40a, LC40b	Indirect	Indirect	0	0	0	0	0
720575940607052418	720575940607052418	VPN	visual_projection	Lo	Right	acetylcholine	0.86		LC40a, LC40b	None	Indirect	0	0	0	0	0
720575940613003695	720575940630312954	VPN	visual_projection	Lo	Right	acetylcholine	0.85		LC40a, LC40b	None	Indirect	0	0	0	0	0
720575940616927060	720575940640318517	VPN	visual_projection	Lo	Right	acetylcholine	0.85		LC40a, LC40b	None	Indirect	0	0	0	0	0
720575940628913920	720575940628913920	VPN	visual_projection	Lo	Right	acetylcholine	0.87		LC40a, LC40b	None	Indirect	0	0	0	0	0
720575940613004207	720575940613004207	VPN	visual_projection	Lo	Right	acetylcholine	0.88		LC40a, LC40b	None	Indirect	0	0	0	0	0
720575940616688930	720575940616688930	VPN	visual_projection	Lo	Right	acetylcholine	0.84		LC40a, LC40b	None	Indirect	0	0	0	0	0
720575940627653882	720575940623325661	VPN	visual_projection	Lo	Right	acetylcholine	0.88		LC40a, LC40b	None	Indirect	0	0	0	0	0
720575940627777067	720575940627777067	VPN	visual_projection	Lo	Right	acetylcholine	0.82		LC40a, LC40b	None	Indirect	0	0	0	0	0
720575940628584954	720575940628584954	VPN	visual_projection	Lo	Right	acetylcholine	0.91		LC40a, LC40b	None	Indirect	0	0	0	0	0
720575940634382492	720575940615290279	VPN	visual_projection	Lo	Right	acetylcholine	0.82		LC40a, LC40b	None	Indirect	0	0	0	0	0
720575940636712774	720575940636712774	VPN	visual_projection	Lo	Right	acetylcholine	0.88		LC40a, LC40b	None	Indirect	0	0	0	0	0
720575940641948661	720575940641948661	VPN	visual_projection	Lo	Right	acetylcholine	0.94		LC40a, LC40b	None	Indirect	0	0	0	0	0
720575940642843848	720575940642843848	VPN	visual_projection	Lo	Right	acetylcholine	0.9		LC40a, LC40b	None	Indirect	0	0	0	0	0
720575940624949379	720575940624949379	VPN	visual_projection	Lo	Left	acetylcholine	0.93	48	LC41	Indirect	None	0	0	0	0	0
720575940641240205	720575940641240205	VPN	visual_projection	Lo	Right	acetylcholine	0.93		LC41	None	Indirect	0	0	0	0	0
720575940626850247	720575940626850247	VPN	visual_projection	Lo	Right	acetylcholine	0.92		LC41	None	Indirect	0	0	0	0	0
720575940614687931	720575940614687931	VPN	visual_projection	Lo	Left	acetylcholine	0.91		LC41	None	Indirect	0	0	0	0	0
720575940626671272	720575940629607696	VPN	visual_projection	Lo	Left	acetylcholine	0.9		LC41	None	Indirect	0	0	0	0	0
720575940634331036	720575940634331036	VPN	visual_projection	Lo	Right	acetylcholine	0.85		LC43	None	Indirect	0	0	0	0	0
720575940615438495	720575940615438495	LVIN	central	NA - LVIN	Left	acetylcholine	0.96		LHPV3c1	Direct	None	102	4	0	0	720575940630914245
720575940630914245	720575940630914245	LVIN	central	NA - LVIN	Right	acetylcholine	0.96		LHPV3c1	None	Direct	0	0	253	12	720575940615438495
720575940635718255	720575940635718255	LVIN	central	NA - LVIN	Left	acetylcholine	0.97		LHPV8c1	Direct	None	49	4	0	0	720575940618582592
720575940623894825	720575940623894825	VPN	visual_projection	Lo	Right	acetylcholine	0.92		LO.1299	None	Indirect	0	0	0	0	0
720575940628808448	720575940625790904	VPN	visual_projection	Lo	Left	acetylcholine	0.89	158	LO.1458	Indirect	None	0	0	0	0	0
720575940621309110	720575940621309110	VPN	visual_projection	Lo	Right	acetylcholine	0.94		LO.1692	None	Indirect	0	0	0	0	0
720575940620464331	720575940620464331	VPN	visual_projection	Lo	Left	acetylcholine	0.88	159	LO.1694	Indirect	None	0	0	0	0	0
720575940616663602	720575940616663602	VPN	visual_projection	Lo	Right	acetylcholine	0.88	203	LO.1885	Indirect	None	0	0	0	0	0
720575940629259599	720575940614792744	VPN	visual_projection	Lo	Right	acetylcholine	0.85		LO.445	None	Indirect	0	0	0	0	0
720575940629259831	720575940629259831	VPN	visual_projection	Lo	Right	acetylcholine	0.9	149	LO.463	None	Both	0	0	21	2	720575940607578460
720575940607578460	720575940617101580	VPN	visual_projection	Lo	Left	acetylcholine	0.91	175	LO.515	Direct	None	10	1	0	0	720575940629259831
720575940622856780	720575940622856780	VPN	visual_projection	Lo	Right	acetylcholine	0.91		LO.811	None	Indirect	0	0	0	0	0
720575940632401745	720575940632401745	VPN	visual_projection	Lo	Left	acetylcholine	0.88	126	LO.AOTU.3	Indirect	None	0	0	0	0	0
720575940605476994	720575940605476994	VPN	visual_projection	Me	Right	acetylcholine	0.87		LO.AOTU.376	None	Indirect	0	0	0	0	0
720575940617386309	720575940617386309	VPN	visual_projection	Lo	Left	glutamate	0.72	160	LO.ICL.26	Indirect	None	0	0	0	0	0
720575940621353793	720575940621353793	VPN	visual_projection	Lo	Right	glutamate	0.76		LO.ICL.5	None	Indirect	0	0	0	0	0
720575940639910515	720575940639910515	VPN	visual_projection	Lo	Right	acetylcholine	0.93	149	LO.PLP.106	None	Direct	0	0	15	1	0
720575940638558115	720575940638558115	VPN	visual_projection	Lo	Left	acetylcholine	0.91	100	LO.PLP.107	Indirect	None	0	0	0	0
720575940620455408	720575940620455408	VPN	visual_projection	Lo	Left	acetylcholine	0.95	47	LO.PLP.109	Both	None	47	6	0	0	720575940618856768
720575940605969794	720575940623382237	VPN	visual_projection	Lo	Right	acetylcholine	0.87		LO.PLP.123	None	Indirect	0	0	0	0	0
720575940618856768	720575940606584352	VPN	visual_projection	Lo	Right	acetylcholine	0.96	150	LO.PLP.128	None	Both	0	0	118	5	720575940620455408
720575940603886880	720575940603886880	VPN	visual_projection	Lo	Left	acetylcholine	0.94	140	LO.PLP.129	Indirect	None	0	0	0	0	0
720575940630434858	720575940630434858	VPN	visual_projection	Lo	Left	acetylcholine	0.93	140	LO.PLP.157	Indirect	None	0	0	0	0	0
720575940626701886	720575940626701886	VPN	visual_projection	Lo	Left	acetylcholine	0.88	136	LO.PLP.293	Indirect	None	0	0	0	0	0
720575940623569165	720575940616608454	VPN	visual_projection	Lo	Right	acetylcholine	0.87		LO.PLP.3	None	Indirect	0	0	0	0	0
720575940626874442	720575940626874442	VPN	visual_projection	Lo	Left	acetylcholine	0.92	71	LO.PLP.353	Indirect	None	0	0	0	0	0
720575940620851777	720575940620851777	VPN	visual_projection	Lo	Right	acetylcholine	0.88		LO.PLP.381	None	Indirect	0	0	0	0	0
720575940635602094	720575940631146716	VPN	visual_projection	Lo	Right	acetylcholine	0.89		LO.PLP.44	None	Indirect	0	0	0	0	0
720575940626849866	720575940626849866	VPN	visual_projection	Lo	Left	acetylcholine	0.89	38	LO.PLP.479	Direct	None	5	1	0	0	720575940631356580
720575940632894239	720575940624724202	VPN	visual_projection	Lo	Left	glutamate	0.76	56	LO.PLP.489	Indirect	None	0	0	0	0	0
720575940611530213	720575940611530213	VPN	visual_projection	Lo	Left	glutamate	0.61	131	LO.PLP.50	Indirect	None	0	0	0	0	0
720575940623809229	720575940620826571	VPN	visual_projection	Lo	Right	acetylcholine	0.94	149	LO.PLP.64	None	Both	0	0	37	3	720575940619021221
720575940624587447	720575940624587447	VPN	visual_projection	Lo	Left	acetylcholine	0.93	144	LO.PLP.77	Both	None	10	1	0	0	0
720575940604584416	720575940604584416	VPN	visual_projection	Lo	Right	acetylcholine	0.94		LO.PLP.80	None	Indirect	0	0	0	0	0
720575940637329754	720575940637329754	VPN	visual_projection	Lo	Right	acetylcholine	0.89		LO.PLP.86	None	Indirect	0	0	0	0	0
720575940627704189	720575940627704189	VPN	visual_projection	Lo	Left	acetylcholine	0.93	45	LO.PLP.89	Indirect	Indirect	0	0	0	0	0
720575940627715721	720575940627715721	VPN	visual_projection	Lo	Left	glutamate	0.53	127	LO.PLP.90	Indirect	None	0	0	0	0	0
720575940619068843	720575940619068843	VPN	visual_projection	Lo	Left	acetylcholine	0.93	140	LO.PLP.99	Indirect	None	0	0	0	0	0
720575940655593121	720575940655593121	VPN	visual_projection	Lo	Left	acetylcholine	0.63	130	LO.PVLP.116	Indirect	None	0	0	0	0	0
720575940610983091	720575940610983091	VPN	visual_projection	Lo	Right	glutamate	0.67		LO.PVLP.248	None	Indirect	0	0	0	0	0
720575940626019197	720575940626019197	VPN	visual_projection	Lo	Left	glutamate	0.63	127	LO.PVLP.610	Indirect	None	0	0	0	0	0
720575940648693369	720575940617672790	VPN	visual_projection	Lo	Right	acetylcholine	0.65		LO.PVLP.888	None	Indirect	0	0	0	0	0
720575940630585704	720575940630585704	VPN	visual_projection	Lo	Left	acetylcholine	0.89	178	LO.SCL.7	Direct	None	111	8	0	0	720575940615691348
720575940625610270	720575940625610270	VPN	visual_projection	Lo	Left	acetylcholine	0.91	71	LO.SCL.8	Indirect	None	0	0	0	0	0
720575940615691348	720575940615691348	VPN	visual_projection	Lo	Right	acetylcholine	0.92	149	LO.SLP.10	None	Direct	0	0	133	6	720575940630585704
720575940622984701	720575940622984701	VPN	visual_projection	Lo	Right	acetylcholine	0.92	149	LO.SLP.11	None	Direct	0	0	73	3	720575940622891242
720575940622891242	720575940622891242	VPN	visual_projection	Lo	Left	acetylcholine	0.89	178	LO.SLP.12	Direct	None	101	8	0	0	720575940622984701
720575940628119339	720575940628119339	VPN	visual_projection	Lo	Right	glutamate	0.54		LO.SPS.100	None	Indirect	0	0	0	0	0
720575940605797222	720575940605797222	VPN	visual_projection	Lo	Right	glutamate	0.47		LO.SPS.97	None	Indirect	0	0	0	0	0
720575940629376528	720575940629376528	VPN	visual_projection	Lo	Right	gaba	0.91	161	LT43	Indirect	Indirect	0	0	0	0	0
720575940630879548	720575940630879548	VPN	visual_projection	Lo	Right	gaba	0.91	161	LT43	Indirect	Indirect	0	0	0	0	0
720575940607947954	720575940645104840	VPN	visual_projection	Lo	Left	gaba	0.9	161	LT43	Indirect	None	0	0	0	0	0
720575940610053827	720575940610053827	VPN	visual_projection	Lo	Left	gaba	0.88	161	LT43	Indirect	None	0	0	0	0	0
720575940618703636	720575940618703636	VPN	visual_projection	Lo	Right	glutamate	0.58		LT51	None	Indirect	0	0	0	0	0
720575940613323378	720575940633183628	VPN	visual_projection	Lo	Left	acetylcholine	0.9	99	LT57	Both	None	5	1	0	0	0
720575940627665513	720575940633560095	VPN	visual_projection	Lo	Left	acetylcholine	0.86	99	LT57	Indirect	None	0	0	0	0	0
720575940621316443	720575940621316443	VPN	visual_projection	Lo	Left	acetylcholine	0.88	99	LT57	Indirect	None	0	0	0	0	0
720575940617516689	720575940617516689	VPN	visual_projection	Lo	Right	acetylcholine	0.89		LT57	None	Indirect	0	0	0	0	0
720575940622329420	720575940626339405	VPN	visual_projection	Lo	Right	acetylcholine	0.87		LT57	None	Indirect	0	0	0	0	0
720575940628286888	720575940613668778	VPN	visual_projection	Lo	Right	acetylcholine	0.89		LT57	None	Indirect	0	0	0	0	0
720575940620795784	720575940620795784	VPN	visual_projection	Lo	Left	acetylcholine	0.82	101	LT59	Indirect	None	0	0	0	0	0
720575940627499343	720575940615522706	VPN	visual_projection	Lo	Right	acetylcholine	0.82		LT59	None	Indirect	0	0	0	0	0
720575940635169888	720575940635169888	VPN	visual_projection	Lo	Left	acetylcholine	0.92	192	LT67	Both	None	9	1	0	0	720575940632393320
720575940632393320	720575940631098172	VPN	visual_projection	Lo	Right	acetylcholine	0.94	192	LT67	None	Both	0	0	48	2	720575940635169888
720575940617151861	720575940656154273	VPN	visual_projection	Lo	Right	Unknown	NA		LT68	None	Indirect	0	0	0	0	0
720575940627511582	720575940627511582	VPN	visual_projection	Lo	Right	glutamate	0.45		LT68	None	Indirect	0	0	0	0	0
720575940632659271	720575940617631574	VPN	visual_projection	Lo	Left	acetylcholine	0.93	142	LT72	Indirect	None	0	0	0	0	0
720575940633614253	720575940633614253	VPN	visual_projection	Lo	Right	acetylcholine	0.93		LT72	None	Indirect	0	0	0	0	0
720575940638602842	720575940638602842	VPN	visual_projection	Lo	Right	glutamate	0.65		LT74	None	Indirect	0	0	0	0	0
720575940617883003	720575940617883003	VPN	visual_projection	Lo	Left	acetylcholine	0.86	193	LT75	Both	None	60	3	0	0	720575940616620571
720575940616620571	720575940635359127	VPN	visual_projection	Lo	Right	acetylcholine	0.9	193	LT75	None	Both	0	0	25	1	720575940617883003
720575940624547335	720575940615028143	VPN	visual_projection	Lo	Right	acetylcholine	0.89	151	LT79	None	Both	0	0	12	1	720575940613783277
720575940628192359	720575940628192359	VPN	visual_projection	Lo	Left	acetylcholine	0.81	55	LT85	Indirect	None	0	0	0	0	0
720575940629046377	720575940629046377	VPN	visual_projection	Lo	Right	acetylcholine	0.84		LT85	None	Indirect	0	0	0	0	0
720575940613783277	720575940613783277	VPN	visual_projection	Lo	Left	acetylcholine	0.86	133	LT87	Indirect	Indirect	0	0	0	0	0
720575940609108931	720575940629728811	LVIN	central	NA - LVIN	Left	gaba	0.92		mALB5	None	Direct	0	0	7	1	720575940629753847
720575940633617377	720575940606769854	LVIN	central	NA - LVIN	Left	gaba	0.83		MB-C1	Direct	None	15	2	0	0	0
720575940616298470	720575940616298470	VPN	visual_projection	Me	Left	acetylcholine	0.9	162	MC61, MC64	Indirect	None	0	0	0	0	0
720575940610507618	720575940610507618	VPN	visual_projection	Me	Left	acetylcholine	0.9	162	MC61, MC64	Indirect	None	0	0	0	0	0
720575940623987214	720575940623987214	VPN	visual_projection	Me	Right	acetylcholine	0.92		MC61, MC64	None	Indirect	0	0	0	0	0
720575940628321284	720575940628321284	VPN	visual_projection	Me	Right	acetylcholine	0.93		MC61, MC64	None	Indirect	0	0	0	0	0
720575940618758592	720575940618758592	VPN	visual_projection	Me	Right	acetylcholine	0.9		MC61, MC64	None	Indirect	0	0	0	0	0
720575940627619687	720575940627619687	VPN	visual_projection	Me	Right	acetylcholine	0.94		MC61, MC64	None	Indirect	0	0	0	0	0
720575940618964672	720575940618964672	VPN	visual_projection	Me	Right	acetylcholine	0.87		MC61, MC64	None	Indirect	0	0	0	0	0
720575940627322627	720575940627322627	VPN	visual_projection	Me	Right	acetylcholine	0.89		MC61, MC64	None	Indirect	0	0	0	0	0
720575940632798177	720575940632798177	VPN	visual_projection	Me	Right	acetylcholine	0.91		MC61, MC64	None	Indirect	0	0	0	0	0
720575940611425203	720575940632423439	VPN	visual_projection	Me	Left	acetylcholine	0.84	4	MC62	Direct	None	13	1	0	0	0
720575940631760426	720575940628804424	VPN	visual_projection	Me	Left	acetylcholine	0.76	197	MC62	Direct	None	5	1	0	0	0
720575940621591792	720575940621591792	VPN	visual_projection	Me	Left	acetylcholine	0.9	163	MC62	Indirect	None	0	0	0	0	0
720575940611429233	720575940611429233	VPN	visual_projection	Me	Left	acetylcholine	0.92	163	MC62	Indirect	None	0	0	0	0	0
720575940615121570	720575940615121570	VPN	visual_projection	Me	Left	acetylcholine	0.92	163	MC62	Indirect	None	0	0	0	0	0
720575940627851657	720575940627851657	VPN	visual_projection	Me	Left	acetylcholine	0.94	163	MC62	Indirect	None	0	0	0	0	0
720575940611794894	720575940611794894	VPN	visual_projection	Me	Left	acetylcholine	0.92	163	MC62	Indirect	None	0	0	0	0	0
720575940635962223	720575940645743908	VPN	visual_projection	Me	Left	acetylcholine	0.89	163	MC62	Indirect	None	0	0	0	0	0
720575940614259679	720575940614259679	VPN	visual_projection	Me	Left	acetylcholine	0.83	163	MC62	Indirect	None	0	0	0	0	0
720575940614853318	720575940632921144	VPN	visual_projection	Me	Left	acetylcholine	0.89	163	MC62	Indirect	None	0	0	0	0	0
720575940620024641	720575940620024641	VPN	visual_projection	Me	Left	acetylcholine	0.92	163	MC62	Indirect	None	0	0	0	0	0
720575940620884062	720575940645721636	VPN	visual_projection	Me	Left	acetylcholine	0.89	163	MC62	Indirect	None	0	0	0	0	0
720575940624279629	720575940624279629	VPN	visual_projection	Me	Left	acetylcholine	0.93	163	MC62	Indirect	None	0	0	0	0	0
720575940625423618	720575940625423618	VPN	visual_projection	Me	Left	acetylcholine	0.87	163	MC62	Indirect	None	0	0	0	0	0
720575940625684569	720575940625684569	VPN	visual_projection	Me	Left	acetylcholine	0.93	163	MC62	Indirect	None	0	0	0	0	0
720575940626163837	720575940626163837	VPN	visual_projection	Me	Left	acetylcholine	0.91	163	MC62	Indirect	None	0	0	0	0	0
720575940626710547	720575940626710547	VPN	visual_projection	Me	Left	acetylcholine	0.91	163	MC62	Indirect	None	0	0	0	0	0
720575940628030567	720575940628030567	VPN	visual_projection	Me	Left	acetylcholine	0.51	163	MC62	Indirect	None	0	0	0	0	0
720575940632940627	720575940632940627	VPN	visual_projection	Me	Left	acetylcholine	0.91	163	MC62	Indirect	None	0	0	0	0	0
720575940628729722	720575940628729722	VPN	visual_projection	Me	Left	acetylcholine	0.93	163	MC62	Indirect	None	0	0	0	0	0
720575940618824021	720575940618824021	VPN	visual_projection	Me	Left	acetylcholine	0.93	163	MC62	Indirect	None	0	0	0	0	0
720575940627911579	720575940627911579	VPN	visual_projection	Me	Left	acetylcholine	0.9	163	MC62	Indirect	None	0	0	0	0	0
720575940638091342	720575940629730064	VPN	visual_projection	Me	Left	acetylcholine	0.91	163	MC62	Indirect	None	0	0	0	0	0
720575940616072081	720575940616072081	VPN	visual_projection	Me	Left	acetylcholine	0.92	163	MC62	Indirect	None	0	0	0	0	0
720575940619378624	720575940635679127	VPN	visual_projection	Me	Left	acetylcholine	0.9	163	MC62	Indirect	None	0	0	0	0	0
720575940626760872	720575940626760872	VPN	visual_projection	Me	Left	acetylcholine	0.92	163	MC62	Indirect	None	0	0	0	0	0
720575940626779304	720575940626779304	VPN	visual_projection	Me	Left	acetylcholine	0.92	163	MC62	Indirect	None	0	0	0	0	0
720575940631307339	720575940631307339	VPN	visual_projection	Me	Left	acetylcholine	0.92	163	MC62	Indirect	None	0	0	0	0	0
720575940622785207	720575940622785207	VPN	visual_projection	Me	Left	acetylcholine	0.93	163	MC62	Indirect	None	0	0	0	0	0
720575940624783760	720575940624783760	VPN	visual_projection	Me	Left	acetylcholine	0.9	163	MC62	Indirect	None	0	0	0	0	0
720575940616121915	720575940615041711	VPN	visual_projection	Me	Left	acetylcholine	0.76	164	MC62	Indirect	None	0	0	0	0	0
720575940627767568	720575940627767568	VPN	visual_projection	Me	Right	acetylcholine	0.73	163	MC62	None	Direct	0	0	10	1	0
720575940611128818	720575940611128818	VPN	visual_projection	Me	Right	acetylcholine	0.89		MC62	None	Indirect	0	0	0	0	0
720575940614400415	720575940614400415	VPN	visual_projection	Me	Right	acetylcholine	0.87		MC62	None	Indirect	0	0	0	0	0
720575940617315329	720575940617315329	VPN	visual_projection	Me	Right	acetylcholine	0.86		MC62	None	Indirect	0	0	0	0	0
720575940618712523	720575940620924619	VPN	visual_projection	Me	Right	acetylcholine	0.87		MC62	None	Indirect	0	0	0	0	0
720575940620009069	720575940620009069	VPN	visual_projection	Me	Right	acetylcholine	0.9		MC62	None	Indirect	0	0	0	0	0
720575940620743151	720575940620743151	VPN	visual_projection	Me	Right	acetylcholine	0.91		MC62	None	Indirect	0	0	0	0	0
720575940623957432	720575940623957432	VPN	visual_projection	Me	Right	acetylcholine	0.88		MC62	None	Indirect	0	0	0	0	0
720575940626811497	720575940626811497	VPN	visual_projection	Me	Right	acetylcholine	0.87		MC62	None	Indirect	0	0	0	0	0
720575940629154108	720575940629154108	VPN	visual_projection	Me	Right	acetylcholine	0.81		MC62	None	Indirect	0	0	0	0	0
720575940630017275	720575940630017275	VPN	visual_projection	Me	Right	acetylcholine	0.86		MC62	None	Indirect	0	0	0	0	0
720575940634583648	720575940624485828	VPN	visual_projection	Me	Right	acetylcholine	0.84		MC62	None	Indirect	0	0	0	0	0
720575940637453545	720575940637453545	VPN	visual_projection	Me	Right	acetylcholine	0.87		MC62	None	Indirect	0	0	0	0	0
720575940646151044	720575940646151044	VPN	visual_projection	Me	Right	acetylcholine	0.86		MC62	None	Indirect	0	0	0	0	0
720575940615896971	720575940615896971	VPN	visual_projection	Me	Right	acetylcholine	0.83		MC62	None	Indirect	0	0	0	0	0
720575940620777153	720575940620777153	VPN	visual_projection	Me	Right	acetylcholine	0.92		MC62	None	Indirect	0	0	0	0	0
720575940621650175	720575940621650175	VPN	visual_projection	Me	Right	acetylcholine	0.86		MC62	None	Indirect	0	0	0	0	0
720575940622404120	720575940622404120	VPN	visual_projection	Me	Right	acetylcholine	0.9		MC62	None	Indirect	0	0	0	0	0
720575940623725035	720575940623725035	VPN	visual_projection	Me	Right	acetylcholine	0.85		MC62	None	Indirect	0	0	0	0	0
720575940625552003	720575940625552003	VPN	visual_projection	Me	Right	acetylcholine	0.88		MC62	None	Indirect	0	0	0	0	0
720575940625811096	720575940625811096	VPN	visual_projection	Me	Right	acetylcholine	0.9		MC62	None	Indirect	0	0	0	0	0
720575940628047363	720575940628047363	VPN	visual_projection	Me	Right	acetylcholine	0.91		MC62	None	Indirect	0	0	0	0	0
720575940628509306	720575940628509306	VPN	visual_projection	Me	Right	acetylcholine	0.9		MC62	None	Indirect	0	0	0	0	0
720575940629252815	720575940629252815	VPN	visual_projection	Me	Right	acetylcholine	0.88		MC62	None	Indirect	0	0	0	0	0
720575940631057223	720575940631057223	VPN	visual_projection	Me	Right	acetylcholine	0.82		MC62	None	Indirect	0	0	0	0	0
720575940634505720	720575940634505720	VPN	visual_projection	Me	Right	acetylcholine	0.85		MC62	None	Indirect	0	0	0	0	0
720575940637025855	720575940637025855	VPN	visual_projection	Me	Right	acetylcholine	0.83		MC62	None	Indirect	0	0	0	0	0
720575940644343968	720575940613630105	VPN	visual_projection	Me	Right	acetylcholine	0.87		MC62	None	Indirect	0	0	0	0	0
720575940617893789	720575940625361481	VPN	visual_projection	Me	Left	acetylcholine	0.77		MC62	None	Indirect	0	0	0	0	0
720575940629162551	720575940629162551	VPN	visual_projection	Me	Left	acetylcholine	0.79		MC62	None	Indirect	0	0	0	0	0
720575940625256732	720575940625256732	VPN	visual_projection	Me	Left	acetylcholine	0.83		MC62	None	Indirect	0	0	0	0	0
720575940618735389	720575940626893258	VPN	visual_projection	Me	Left	acetylcholine	0.75		MC62	None	Indirect	0	0	0	0	0
720575940627303769	720575940626839600	VPN	visual_projection	Me	Left	acetylcholine	0.77		MC62	None	Indirect	0	0	0	0	0
720575940635593370	720575940617487477	VPN	visual_projection	Me	Left	acetylcholine	0.74		MC62	None	Indirect	0	0	0	0	0
720575940632845476	720575940632845476	VPN	visual_projection	Me	Left	acetylcholine	0.81	20	MC65	Indirect	None	0	0	0	0	0
720575940612524261	720575940631370460	VPN	visual_projection	Me	Left	acetylcholine	0.78	20	MC65	Indirect	None	0	0	0	0	0
720575940627257725	720575940626263373	VPN	visual_projection	Me	Left	acetylcholine	0.82	20	MC65	Indirect	None	0	0	0	0	0
720575940629143255	720575940630725826	VPN	visual_projection	Me	Right	acetylcholine	0.86		MC65	None	Indirect	0	0	0	0	0
720575940607527947	720575940607527947	VPN	visual_projection	Me	Right	glutamate	0.65		ME.11787	None	Indirect	0	0	0	0	0
720575940643564448	720575940627732313	VPN	visual_projection	Me	Right	acetylcholine	0.91		ME.12825	None	Indirect	0	0	0	0	0
720575940603397088	720575940603397088	VPN	visual_projection	Me	Right	acetylcholine	0.92		ME.14380	None	Indirect	0	0	0	0	0
720575940651521782	720575940651521782	VPN	visual_projection	Me	Right	acetylcholine	0.87		ME.14885	None	Indirect	0	0	0	0	0
720575940619017387	720575940619017387	VPN	visual_projection	Me	Left	acetylcholine	0.91	15	ME.1557	Direct	None	11	2	0	0	720575940614589599
720575940635554239	720575940635554239	VPN	visual_projection	Me	Left	glutamate	0.53	12	ME.15969	Indirect	None	0	0	0	0	0
720575940626629732	720575940625314633	VPN	visual_projection	Me	Left	acetylcholine	0.86	21	ME.16664	Indirect	None	0	0	0	0	0
720575940620393142	720575940620393142	VPN	visual_projection	Me	Right	acetylcholine	0.9	203	ME.17312	Indirect	Indirect	0	0	0	0	0
720575940628275272	720575940615693474	VPN	visual_projection	Me	Left	acetylcholine	0.82	172	ME.18208	Indirect	None	0	0	0	0	0
720575940612079822	720575940625868519	VPN	visual_projection	Me	Left	glutamate	0.5	184	ME.18540	Indirect	None	0	0	0	0	0
720575940625527228	720575940625527228	VPN	visual_projection	Me	Left	acetylcholine	0.9	112	ME.19489	Indirect	None	0	0	0	0	0
720575940638193242	720575940638193242	VPN	visual_projection	Me	Left	glutamate	0.47	106	ME.20609	Indirect	None	0	0	0	0	0
720575940632119338	720575940633211217	VPN	visual_projection	Me	Right	acetylcholine	0.88		ME.20683	None	Indirect	0	0	0	0	0
720575940627496847	720575940627496847	VPN	visual_projection	Me	Right	acetylcholine	0.82	204	ME.2095	Indirect	None	0	0	0	0	0
720575940626625874	720575940626625874	VPN	visual_projection	Me	Left	acetylcholine	0.9	112	ME.22243	Indirect	None	0	0	0	0	0
720575940648127620	720575940619303237	VPN	visual_projection	Me	Left	acetylcholine	0.82	173	ME.23502	Indirect	None	0	0	0	0	0
720575940613077969	720575940623184041	VPN	visual_projection	Me	Left	glutamate	0.67	14	ME.24260	Indirect	None	0	0	0	0	0
720575940619308820	720575940619308820	VPN	visual_projection	Me	Right	acetylcholine	0.95	203	ME.26067	None	Indirect	0	0	0	0	0
720575940627104258	720575940627104258	VPN	visual_projection	Me	Left	acetylcholine	0.75		ME.3411	None	Indirect	0	0	0	0	0
720575940620929926	720575940616311007	VPN	visual_projection	Me	Left	acetylcholine	0.9	63	ME.4862	Indirect	None	0	0	0	0	0
720575940611713509	720575940619983518	VPN	visual_projection	Me	Right	acetylcholine	0.9		ME.4900	None	Indirect	0	0	0	0	0
720575940629402667	720575940633750611	VPN	visual_projection	Me	Left	glutamate	0.68	14	ME.4958	Indirect	None	0	0	0	0	0
720575940621413467	720575940620149371	VPN	visual_projection	Me	Right	acetylcholine	0.86		ME.5294	None	Indirect	0	0	0	0	0
720575940644342807	720575940610490819	VPN	visual_projection	Me	Left	glutamate	0.59	107	ME.5735	Indirect	None	0	0	0	0	0
720575940622497630	720575940622497630	VPN	visual_projection	Me	Right	glutamate	0.65		ME.6073	None	Indirect	0	0	0	0	0
720575940617584273	720575940642592475	VPN	visual_projection	Me	Right	acetylcholine	0.94	75	ME.687	Indirect	Both	0	0	28	3	720575940621025262
720575940641791989	720575940641791989	VPN	visual_projection	Me	Right	acetylcholine	0.96	75	ME.703	Indirect	Both	0	0	29	3	720575940614544680
720575940611955057	720575940637511525	VPN	visual_projection	Me	Left	acetylcholine	0.91	179	ME.745	Both	None	53	5	0	0	720575940630396282
720575940630396282	720575940620720088	VPN	visual_projection	Me	Right	acetylcholine	0.91	181	ME.775	None	Both	0	0	95	7	720575940611955057
720575940621025262	720575940631057468	VPN	visual_projection	Me	Left	acetylcholine	0.94	10	ME.897	Both	Indirect	17	1	0	0	720575940617584273
720575940614544680	720575940614544680	VPN	visual_projection	Me	Left	acetylcholine	0.94	10	ME.919	Indirect	Both	0	0	8	1	720575940641791989
720575940617202461	720575940619997854	VPN	visual_projection	Me	Left	acetylcholine	0.9	172	ME.LO.12512	Indirect	None	0	0	0	0	0
720575940614385554	720575940619689280	VPN	visual_projection	Me	Left	gaba	0.87	65	ME.PLP.100	Indirect	None	0	0	0	0	0
720575940617975675	720575940617975675	VPN	visual_projection	Me	Right	acetylcholine	0.87		ME.PLP.104	None	Indirect	0	0	0	0	0
720575940639755891	720575940639755891	VPN	visual_projection	Me	Right	acetylcholine	0.92		ME.PLP.117	None	Indirect	0	0	0	0	0
720575940634280674	720575940634280674	VPN	visual_projection	Me	Left	glutamate	0.68	200	ME.PLP.118	Indirect	None	0	0	0	0	0
720575940612993191	720575940612993191	VPN	visual_projection	Me	Left	gaba	0.86	65	ME.PLP.124	Indirect	None	0	0	0	0	0
720575940622141424	720575940622141424	VPN	visual_projection	Me	Left	acetylcholine	0.85	112	ME.PLP.133	Indirect	None	0	0	0	0	0
720575940628476392	720575940628476392	VPN	visual_projection	Me	Right	glutamate	0.6		ME.PLP.136	None	Indirect	0	0	0	0	0
720575940622660490	720575940622660490	VPN	visual_projection	Me	Right	glutamate	0.63		ME.PLP.138	None	Indirect	0	0	0	0	0
720575940607516508	720575940629434118	VPN	visual_projection	Me	Left	glutamate	0.47	61	ME.PLP.15	Indirect	None	0	0	0	0	0
720575940624996298	720575940624996298	VPN	visual_projection	Me	Left	glutamate	0.47	21	ME.PLP.162	Indirect	None	0	0	0	0	0
720575940622336280	720575940622336280	VPN	visual_projection	Me	Left	acetylcholine	0.77	201	ME.PLP.172	Indirect	Indirect	0	0	0	0	0
720575940616850333	720575940634642658	VPN	visual_projection	Me	Right	acetylcholine	0.91		ME.PLP.175	None	Indirect	0	0	0	0	0
720575940611396266	720575940611396266	VPN	visual_projection	Me	Left	acetylcholine	0.79	13	ME.PLP.177	Indirect	None	0	0	0	0	0
720575940637027502	720575940617944379	VPN	visual_projection	Me	Right	acetylcholine	0.91		ME.PLP.185	None	Indirect	0	0	0	0	0
720575940614497734	720575940635699863	VPN	visual_projection	Me	Left	acetylcholine	0.9	22	ME.PLP.190	Indirect	Indirect	0	0	0	0	0
720575940613267990	720575940634931225	VPN	visual_projection	Me	Left	acetylcholine	0.87	23	ME.PLP.202	Indirect	None	0	0	0	0	0
720575940638247357	720575940638247357	VPN	visual_projection	Me	Left	acetylcholine	0.89	22	ME.PLP.209	Indirect	None	0	0	0	0	0
720575940632640737	720575940632640737	VPN	visual_projection	Me	Left	acetylcholine	0.9	174	ME.PLP.228	Indirect	None	0	0	0	0	0
720575940631408159	720575940631408159	VPN	visual_projection	Me	Right	acetylcholine	0.89	205	ME.PLP.229	Indirect	Indirect	0	0	0	0	0
720575940619181551	720575940619181551	VPN	visual_projection	Me	Left	acetylcholine	0.75		ME.PLP.232	None	Indirect	0	0	0	0	0
720575940634064831	720575940634064831	VPN	visual_projection	Me	Right	acetylcholine	0.91		ME.PLP.239	None	Indirect	0	0	0	0	0
720575940645794595	720575940624089992	VPN	visual_projection	Me	Right	acetylcholine	0.94	182	ME.PLP.24	None	Both	0	0	50	3	720575940628884183
720575940613204650	720575940613204650	VPN	visual_projection	Me	Left	glutamate	0.71	200	ME.PLP.245	Indirect	None	0	0	0	0	0
720575940628787052	720575940628787052	VPN	visual_projection	Me	Right	acetylcholine	0.86		ME.PLP.251	None	Indirect	0	0	0	0	0
720575940624999370	720575940624999370	VPN	visual_projection	Me	Right	acetylcholine	0.84		ME.PLP.252	None	Indirect	0	0	0	0	0
720575940619460688	720575940619460688	VPN	visual_projection	Me	Left	acetylcholine	0.93	104	ME.PLP.254	Indirect	None	0	0	0	0	0
720575940632477101	720575940632477101	VPN	visual_projection	Me	Right	acetylcholine	0.85		ME.PLP.279	None	Indirect	0	0	0	0	0
720575940632486201	720575940612276322	VPN	visual_projection	Me	Right	acetylcholine	0.89		ME.PLP.29	None	Indirect	0	0	0	0	0
720575940606039328	720575940630541050	VPN	visual_projection	Me	Right	acetylcholine	0.92		ME.PLP.290	None	Indirect	0	0	0	0	0
720575940643690184	720575940630607354	VPN	visual_projection	Me	Left	acetylcholine	0.9	66	ME.PLP.30	Indirect	None	0	0	0	0	0
720575940621010085	720575940611405102	VPN	visual_projection	Me	Left	acetylcholine	0.92	62	ME.PLP.33	None	Direct	0	0	5	1	0
720575940640438643	720575940640438643	VPN	visual_projection	Me	Left	acetylcholine	0.91	15	ME.PLP.36	Both	None	28	3	0	0	720575940621207211
720575940628884183	720575940628884183	VPN	visual_projection	Me	Left	acetylcholine	0.93	182	ME.PLP.37	Both	None	82	4	0	0	720575940645794595
720575940622337674	720575940619296325	VPN	visual_projection	Me	Right	acetylcholine	0.89	146	ME.PLP.38	None	Both	0	0	14	2	720575940639522357
720575940639522357	720575940628913404	VPN	visual_projection	Me	Left	acetylcholine	0.9	15	ME.PLP.42	Direct	None	20	3	0	0	720575940622337674
720575940627832201	720575940611712632	VPN	visual_projection	Me	Right	acetylcholine	0.94		ME.PLP.46	None	Indirect	0	0	0	0	0
720575940614589599	720575940632891788	VPN	visual_projection	Me	Right	acetylcholine	0.89	146	ME.PLP.50	None	Direct	0	0	11	2	720575940619017387
720575940621207211	720575940614754797	VPN	visual_projection	Me	Right	acetylcholine	0.87	184	ME.PLP.52	None	Both	0	0	23	3	720575940640438643
720575940616207628	720575940616207628	VPN	visual_projection	Me	Right	acetylcholine	0.73		ME.PLP.54	None	Indirect	0	0	0	0	0
720575940637503662	720575940615649942	VPN	visual_projection	Me	Left	acetylcholine	0.93	180	ME.PLP.55	Indirect	None	0	0	0	0	0
720575940629491707	720575940632834188	VPN	visual_projection	Me	Right	acetylcholine	0.44		ME.PLP.61	None	Indirect	0	0	0	0	0
720575940621715299	720575940636624120	VPN	visual_projection	Me	Right	gaba	0.77		ME.PLP.64	None	Indirect	0	0	0	0	0
720575940640527192	720575940624437700	VPN	visual_projection	Me	Left	glutamate	0.7	200	ME.PLP.67	Indirect	None	0	0	0	0	0
720575940625914501	720575940625914501	VPN	visual_projection	Me	Right	gaba	0.87		ME.PLP.68	None	Indirect	0	0	0	0	0
720575940616455261	720575940616455261	VPN	visual_projection	Me	Right	glutamate	0.51		ME.PLP.9	None	Indirect	0	0	0	0	0
720575940621353051	720575940637321870	VPN	visual_projection	Me	Right	acetylcholine	0.85		ME.SCL.3	None	Indirect	0	0	0	0	0
720575940619373421	720575940628743441	VPN	visual_projection	Me	Left	acetylcholine	0.85	187	ME.SCL.4	Indirect	None	0	0	0	0	0
720575940624158195	720575940630575042	VPN	visual_projection	Me	Left	acetylcholine	0.9	186	ME.SLP.2	Direct	None	17	2	0	0	720575940634837660
720575940625291668	720575940624910855	VPN	visual_projection	Me	Left	acetylcholine	0.84	26	ML1	Indirect	None	0	0	0	0	0
720575940625558349	720575940614450157	VPN	visual_projection	Me	Left	acetylcholine	0.77	26	ML1	Indirect	None	0	0	0	0	0
720575940625630478	720575940621784923	VPN	visual_projection	Me	Left	acetylcholine	0.86	26	ML1	Indirect	None	0	0	0	0	0
720575940627672445	720575940626567216	VPN	visual_projection	Me	Left	acetylcholine	0.79	26	ML1	Indirect	None	0	0	0	0	0
720575940609125641	720575940609125641	VPN	visual_projection	Ocellar	Right	acetylcholine	0.98	123	OCG04	Indirect	Indirect	0	0	0	0	0
720575940622649633	720575940622649633	VPN	visual_projection	Ocellar	Right	acetylcholine	0.97	123	OCG04	Indirect	Indirect	0	0	0	0	0
720575940632267112	720575940632267112	VPN	visual_projection	Ocellar	Left	acetylcholine	0.95		OCG04	None	Indirect	0	0	0	0	0
720575940633513645	720575940633513645	VPN	visual_projection	Ocellar	Left	acetylcholine	0.97		OCG04	None	Indirect	0	0	0	0	0
720575940634619060	720575940634619060	VPN	visual_projection	Me	Right	acetylcholine	0.91	1	PLP.108	Indirect	None	0	0	0	0	0
720575940625733453	720575940625733453	VPN	visual_projection	Me	Left	acetylcholine	0.92	1	PLP.203	Direct	None	5	1	0	0	0
720575940623184167	720575940623184167	LVIN	central	NA - LVIN	Right	Unknown	NA		PLP.318	None	Direct	0	0	5	1	720575940619677342
720575940622440461	720575940622440461	LVIN	central	NA - LVIN	Left	Unknown	NA		PLP.349	Direct	None	5	1	0	0	0
720575940619677854	720575940619677854	VPN	visual_projection	Lo	Left	Unknown	NA	199	PLP.404	Indirect	Indirect	0	0	0	0	0
720575940634033378	720575940642395381	VPN	visual_projection	Me	Left	acetylcholine	0.92	168	PLP.483	Indirect	None	0	0	0	0	0
720575940628394455	720575940628394455	VPN	visual_projection	Lo	Right	acetylcholine	0.9		PLP.484	None	Indirect	0	0	0	0	0
720575940613355175	720575940613355175	VPN	visual_projection	LoP	Right	acetylcholine	0.73		PLP.498	None	Indirect	0	0	0	0	0
720575940603596972	720575940603596972	VPN	visual_projection	Lo	Right	acetylcholine	0.89		PLP.511	None	Indirect	0	0	0	0	0
720575940616740130	720575940633169479	VPN	visual_projection	Me	Left	glutamate	0.53	21	PLP.516	Indirect	None	0	0	0	0	0
720575940632438227	720575940624054015	VPN	visual_projection	Me	Left	acetylcholine	0.91	169	PLP.547	Indirect	None	0	0	0	0	0
720575940618945872	720575940618335961	VPN	visual_projection	Me	Right	acetylcholine	0.87		PLP.580	None	Indirect	0	0	0	0	0
720575940606811145	720575940610120405	VPN	visual_projection	LoP	Right	acetylcholine	0.76		PLP.601	None	Indirect	0	0	0	0	0
720575940615746316	720575940615746316	LVIN	central	NA - LVIN	Right	acetylcholine	0.88		PLP.68	None	Direct	0	0	259	20	720575940627256586
720575940627256586	720575940620343345	LVIN	central	NA - LVIN	Left	acetylcholine	0.9		PLP.78	Direct	None	438	24	0	0	720575940615746316
720575940620198571	720575940620198571	LVIN	central	NA - LVIN	Right	acetylcholine	0.94		PLP.SLP.30	None	Direct	0	0	5	1	720575940632528045
720575940625493385	720575940625493385	LVIN	central	NA - LVIN	Right	acetylcholine	0.96		PLP.SLP.42	None	Direct	0	0	12	1	720575940615951163
720575940630098284	720575940630098284	LVIN	central	NA - LVIN	Right	glutamate	0.83		PLP004	None	Direct	0	0	11	1	720575940617812696
720575940626083356	720575940626083356	LVIN	central	NA - LVIN	Left	glutamate	0.77		PLP005	None	Direct	0	0	41	2	720575940635529464
720575940635529464	720575940635529464	LVIN	central	NA - LVIN	Right	glutamate	0.78		PLP005	None	Direct	0	0	23	2	720575940626083356
720575940614047890	720575940614047890	VPN	visual_projection	Lo	Right	acetylcholine	0.9	198	PLP011, SLP339	Indirect	Indirect	0	0	0	0	0
720575940621374374	720575940621374374	VPN	visual_projection	Lo	Right	acetylcholine	0.9	198	PLP011, SLP339	Indirect	Indirect	0	0	0	0	0
720575940628694394	720575940628694394	VPN	visual_projection	Lo	Left	acetylcholine	0.9	198	PLP011, SLP339	Indirect	None	0	0	0	0	0
720575940636772014	720575940636772014	VPN	visual_projection	Lo	Left	acetylcholine	0.93	198	PLP011, SLP339	Indirect	None	0	0	0	0	0
720575940636261488	720575940636261488	LVIN	central	NA - LVIN	Right	glutamate	0.61		PLP069	None	Direct	0	0	5	1	720575940636221406
720575940618007508	720575940638192496	VPN	visual_projection	Lo	Left	acetylcholine	0.95	90	PLP091	Both	Indirect	95	9	0	0	720575940621673852
720575940621673852	720575940621673852	VPN	visual_projection	Lo	Right	acetylcholine	0.93	90	PLP091	None	Both	0	0	122	11	720575940618007508
720575940631718930	720575940631718930	LVIN	central	NA - LVIN	Left	acetylcholine	0.89		PLP120, PLP145	Direct	None	75	6	0	0	720575940630610488
720575940630124050	720575940630124050	LVIN	central	NA - LVIN	Left	acetylcholine	0.92		PLP120, PLP145	Direct	None	50	5	0	0	720575940616355028
720575940616355028	720575940616355028	LVIN	central	NA - LVIN	Right	acetylcholine	0.92		PLP120, PLP145	None	Direct	0	0	102	7	720575940630124050
720575940630610488	720575940630610488	LVIN	central	NA - LVIN	Right	acetylcholine	0.9		PLP120, PLP145	None	Direct	0	0	97	9	720575940631718930
720575940620308416	720575940620308416	VPN	visual_projection	Lo	Left	acetylcholine	0.9	51	PLP125	Indirect	None	0	0	0	0	0
720575940633506667	720575940633506667	VPN	visual_projection	Lo	Left	acetylcholine	0.91	51	PLP125	Indirect	None	0	0	0	0	0
720575940606811145	720575940627091006	VPN	visual_projection	Lo	Right	acetylcholine	0.93		PLP125	None	Indirect	0	0	0	0	0
720575940624304423	720575940624304423	VPN	visual_projection	Lo	Right	acetylcholine	0.92		PLP125	None	Indirect	0	0	0	0	0
720575940638264629	720575940616992454	VPN	visual_projection	Lo	Left	acetylcholine	0.93	194	PLP126	Both	None	6	1	0	0	720575940636557796
720575940626248250	720575940626248250	LVIN	central	NA - LVIN	Left	gaba	0.83		PLP131	Direct	None	5	1	0	0	720575940630520059
720575940621542792	720575940618660765	VPN	visual_projection	Lo	Left	acetylcholine	0.9	177	PLP147	Indirect	None	0	0	0	0	0
720575940627221763	720575940627221763	VPN	visual_projection	Lo	Right	acetylcholine	0.89		PLP147	None	Indirect	0	0	0	0	0
720575940617333249	720575940617333249	VPN	visual_projection	Lo	Left	acetylcholine	0.89	50	PLP153	Indirect	None	0	0	0	0	0
720575940608842435	720575940639874493	VPN	visual_projection	Lo	Left	acetylcholine	0.88	96	PLP153	Indirect	None	0	0	0	0	0
720575940620470219	720575940625380425	VPN	visual_projection	Lo	Left	acetylcholine	0.92	97	PLP153	Indirect	None	0	0	0	0	0
720575940643862820	720575940643862820	VPN	visual_projection	Lo	Left	acetylcholine	0.9	136	PLP153	Indirect	None	0	0	0	0	0
720575940624473904	720575940624473904	VPN	visual_projection	Lo	Left	acetylcholine	0.88	170	PLP153	Indirect	None	0	0	0	0	0
720575940628139113	720575940628139113	VPN	visual_projection	Lo	Left	acetylcholine	0.95	171	PLP153	Indirect	None	0	0	0	0	0
720575940604616806	720575940604616806	VPN	visual_projection	Lo	Right	acetylcholine	0.93		PLP153	None	Indirect	0	0	0	0	0
720575940616047249	720575940616047249	VPN	visual_projection	Lo	Right	acetylcholine	0.9		PLP153	None	Indirect	0	0	0	0	0
720575940625967390	720575940625967390	VPN	visual_projection	Lo	Right	acetylcholine	0.89		PLP153	None	Indirect	0	0	0	0	0
720575940627322923	720575940627322923	VPN	visual_projection	Lo	Right	acetylcholine	0.88		PLP153	None	Indirect	0	0	0	0	0
720575940629791563	720575940629791563	VPN	visual_projection	Lo	Right	acetylcholine	0.95		PLP153	None	Indirect	0	0	0	0	0
720575940610516430	720575940618445497	LVIN	central	NA - LVIN	Left	acetylcholine	0.92		PLP177	Direct	None	45	4	0	0	720575940610167502
720575940632066578	720575940624774839	VPN	visual_projection	Me	Right	acetylcholine	0.88		PLP179	None	Indirect	0	0	0	0	0
720575940623004563	720575940630799810	VPN	visual_projection	Lo	Left	glutamate	0.75	49	PLP183	Indirect	Indirect	0	0	0	0	0
720575940620745069	720575940620745069	LVIN	central	NA - LVIN	Left	glutamate	0.69		PLP185, PLP186	Direct	None	8	1	0	0	720575940628951166
720575940611351514	720575940611351514	LVIN	central	NA - LVIN	Right	glutamate	0.8		PLP185, PLP186	None	Direct	0	0	13	2	720575940627303696
720575940628951166	720575940613151706	LVIN	central	NA - LVIN	Right	glutamate	0.76		PLP185, PLP186	None	Direct	0	0	5	1	720575940620745069
720575940618833112	720575940618382292	VPN	visual_projection	LoP	Left	acetylcholine	0.73	54	PLP207	Indirect	None	0	0	0	0	0
720575940624274439	720575940617208251	VPN	visual_projection	LoP	Left	acetylcholine	0.79	54	PLP207	Indirect	None	0	0	0	0	0
720575940629784219	720575940629784219	VPN	visual_projection	LoP	Left	acetylcholine	0.74	54	PLP207	Indirect	None	0	0	0	0	0
720575940618446296	720575940618446296	VPN	visual_projection	LoP	Right	acetylcholine	0.68		PLP207	None	Indirect	0	0	0	0	0
720575940634943423	720575940620997396	VPN	visual_projection	Lo	Right	glutamate	0.75		PLP212	None	Indirect	0	0	0	0	0
720575940624603901	720575940611914850	LVIN	central	NA - LVIN	Right	acetylcholine	0.97		PLP231	Direct	None	109	10	0	0	720575940623943404
720575940625025680	720575940625025680	LVIN	central	NA - LVIN	Left	acetylcholine	0.94		PLP231	None	Direct	0	0	79	9	720575940633171916
720575940623943404	720575940623943404	LVIN	central	NA - LVIN	Left	acetylcholine	0.94		PLP231	None	Direct	0	0	36	3	720575940624603901
720575940637736006	720575940637736006	LVIN	central	NA - LVIN	Left	acetylcholine	0.93		PLP251	Direct	None	250	10	0	0	720575940638764403
720575940638764403	720575940638764403	LVIN	central	NA - LVIN	Right	acetylcholine	0.93		PLP251	None	Direct	0	0	80	3	720575940637736006
720575940632070370	720575940632070370	LVIN	central	NA - LVIN	Left	acetylcholine	0.9		PVLP.SCL.2	Direct	None	35	2	0	0	720575940616461173
720575940619421319	720575940619421319	LVIN	central	NA - LVIN	Left	acetylcholine	0.87		PVLP.SLP.13	Direct	None	6	1	0	0	720575940641422221
720575940616461173	720575940616461173	LVIN	central	NA - LVIN	Right	acetylcholine	0.9		PVLP.SLP.3	None	Direct	0	0	27	3	720575940632070370
720575940641422221	720575940641422221	LVIN	central	NA - LVIN	Right	acetylcholine	0.91		PVLP.SLP.8	None	Direct	0	0	57	3	720575940619421319
720575940638124376	720575940638124376	LVIN	central	NA - LVIN	Left	glutamate	0.86		SCL.56	Direct	None	10	1	0	0	0
720575940620689136	720575940620689136	VPN	visual_projection	Lo	Right	acetylcholine	0.86		SCL.PLP.12	None	Indirect	0	0	0	0	0
720575940627632745	720575940627632745	LVIN	central	NA - LVIN	Right	acetylcholine	0.74		SIP.43	None	Direct	0	0	7	1	0
720575940611428977	720575940611428977	LVIN	central	NA - LVIN	Right	acetylcholine	0.93		SIP064	None	Direct	0	0	5	1	720575940627572484
720575940625334970	720575940625334970	LVIN	central	NA - LVIN	Right	acetylcholine	0.84		SLP.ICL.26	None	Direct	0	0	5	1	0
720575940635455679	720575940635455679	VPN	visual_projection	Lo	Right	acetylcholine	0.92		SLP219	None	Indirect	0	0	0	0	0
720575940610389602	720575940610389602	LVIN	central	NA - LVIN	Left	acetylcholine	0.9		SLP223, SLP224	Direct	None	9	1	0	0	0
720575940624611405	720575940624611405	VPN	visual_projection	Lo	Left	acetylcholine	0.93	80	SLP357	Both	None	154	9	0	0	720575940608779100
720575940620233966	720575940620233966	VPN	visual_projection	Lo	Left	acetylcholine	0.96	80	SLP357	Direct	None	7	1	0	0	720575940624861642
720575940608779100	720575940626949834	VPN	visual_projection	Lo	Right	acetylcholine	0.93	80	SLP357	None	Both	0	0	56	4	720575940624611405
720575940614530866	720575940631340332	VPN	visual_projection	Lo	Left	acetylcholine	0.93	150	SLP449	Both	None	77	2	0	0	720575940622984957
720575940622984957	720575940622984957	VPN	visual_projection	Lo	Right	acetylcholine	0.91	150	SLP449	None	Both	0	0	91	4	720575940614530866
720575940630741059	720575940619321157	VPN	visual_projection	Lo	Right	acetylcholine	0.87		SMP.1000	None	Indirect	0	0	0	0	0
720575940612277490	720575940612277490	LVIN	central	NA - LVIN	Left	glutamate	0.61		SMP144, SMP150	None	Direct	0	0	6	1	720575940621373052
720575940624085991	720575940624085991	VPN	visual_projection	Lo	Left	acetylcholine	0.88		SMP241	None	Indirect	0	0	0	0	0
720575940634603930	720575940634603930	VPN	visual_projection	Lo	Right	acetylcholine	0.88		SMP241	None	Indirect	0	0	0	0	0
720575940616070283	720575940616070283	LVIN	central	NA - LVIN	Left	acetylcholine	0.68		SMP459, SMP460	Direct	None	27	2	0	0	720575940632802785
720575940626140164	720575940626140164	LVIN	central	NA - LVIN	Right	acetylcholine	0.94		VES025	None	Direct	0	0	20	1	720575940635206251
720575940642024437	720575940621806574	VPN	visual_projection	Lo	Left	acetylcholine	0.87	138	VES044	Both	None	7	1	0	0	720575940628653255
720575940636036532	720575940636036532	VPN	visual_projection	Lo	Left	acetylcholine	0.94	138	VES044	Both	None	5	1	0	0	720575940625458064
720575940625458064	720575940625458064	VPN	visual_projection	Lo	Right	acetylcholine	0.92		VES044	None	Indirect	0	0	0	0	0
720575940635325535	720575940634061779	VPN	visual_projection	Lo	Left	acetylcholine	0.92		VES044	None	Indirect	0	0	0	0	0
720575940658655873	720575940658655873	VPN	visual_projection	Lo	Right	acetylcholine	0.9		VES044	None	Indirect	0	0	0	0	0
720575940629058560	720575940631158487	VPN	visual_projection	Lo	Left	acetylcholine	0.91	189	VES080	Indirect	Indirect	0	0	0	0	0
720575940636217012	720575940636217012	VPN	visual_projection	Lo	Right	acetylcholine	0.88		VES080	None	Indirect	0	0	0	0	0
720575940616260146	720575940616260146	VPN	visual_projection	LoP	Left	acetylcholine	0.86	116	WED068	Indirect	None	0	0	0	0	0
720575940629577475	720575940629577475	VPN	visual_projection	LoP	Left	acetylcholine	0.88	116	WED068	Indirect	None	0	0	0	0	0
720575940634166242	720575940634166242	VPN	visual_projection	LoP	Left	acetylcholine	0.89	116	WED068	Indirect	None	0	0	0	0	0
720575940607401138	720575940607401138	VPN	visual_projection	LoP	Right	acetylcholine	0.87		WED068	None	Indirect	0	0	0	0	0

## Sheet: KCαβ-p Visual Inputs
KCαβ-p Visual Inputs
Neuron v630 ID	Neuron ID 05Oct2023	VPN or LVIN	FlyWire Super Class	Source of Visual Input	Cell Body Position	MB Contacted	NT prediction	NT prediction score	Type	Synapse sum_L	KC counts_L	Synapse sum_R	KC counts_R	Partner of KCgd (>= 5 synapses)
720575940625679911	720575940613941475	VPN	visual_projection	aMe	Left	Left	acetylcholine	0.93	aMe26	39	5	0	0	Yes
720575940632680223	720575940616412738	VPN	visual_projection	aMe	Left	Left	acetylcholine	0.94	aMe26	32	5	0	0	Yes
720575940612495331	720575940612495331	VPN	visual_projection	aMe	Right	Both	acetylcholine	0.95	aMe26	29	4	39	6	No
720575940614483887	720575940632823144	VPN	visual_projection	aMe	Right	Both	acetylcholine	0.92	aMe26	18	2	6	1	Yes
720575940653067254	720575940631298860	VPN	visual_projection	aMe	Left	Left	acetylcholine	0.93	aMe26	18	3	0	0	Yes
720575940621526143	720575940633292113	VPN	visual_projection	aMe	Right	Both	acetylcholine	0.94	aMe26	5	1	38	6	Yes
720575940614232231	720575940614232231	VPN	visual_projection	Lo	Left	Left	acetylcholine	0.9	SLP448	112	9	0	0	No
720575940620233966	720575940620233966	VPN	visual_projection	Lo	Left	Left	acetylcholine	0.96	SLP357	67	5	0	0	Yes
720575940624861642	720575940624861642	VPN	visual_projection	Lo	Right	Right	acetylcholine	0.96	SLP357	0	0	16	1	No
720575940625482250	720575940625482250	VPN	visual_projection	Lo	Right	Right	acetylcholine	0.93	SLP448	0	0	132	7	No
720575940625508610	720575940625508610	VPN	visual_projection	Me	Left	Left	acetylcholine	0.93	ME.514	7	1	0	0	No
720575940617907430	720575940617907430	VPN	visual_projection	Me	Right	Right	acetylcholine	0.95	ME.412	0	0	22	3	No
720575940615438495	720575940615438495	LVIN	central	NA - LVIN	Left	Left	acetylcholine	0.96	LHPV3c1	468	34	0	0	Yes
720575940625183178	720575940625183178	LVIN	central	NA - LVIN	Left	Left	acetylcholine	0.97	PLP.SLP.4	219	21	0	0	No
720575940647985529	720575940647985529	LVIN	central	NA - LVIN	Left	Left	acetylcholine	0.97	PLP.SLP.61	215	14	0	0	No
720575940616919581	720575940636159583	LVIN	central	NA - LVIN	Left	Left	acetylcholine	0.97	PLP.SLP.58	170	14	0	0	No
720575940606528130	720575940606528130	LVIN	central	NA - LVIN	Left	Left	acetylcholine	0.96	PLP.SLP.54	161	13	0	0	No
720575940617319097	720575940617319097	LVIN	central	NA - LVIN	Left	Left	acetylcholine	0.94	PLP.SCL.30	130	9	0	0	No
720575940615951163	720575940615951163	LVIN	central	NA - LVIN	Left	Left	acetylcholine	0.95	PLP.SCL.29	122	7	0	0	No
720575940627836924	720575940627836924	LVIN	central	NA - LVIN	Left	Left	acetylcholine	0.95	PLP.SLP.41	56	6	0	0	No
720575940610783125	720575940610783125	LVIN	central	NA - LVIN	Left	Left	acetylcholine	0.97	SLP.212	45	4	0	0	No
720575940633584028	720575940633584028	LVIN	central	NA - LVIN	Left	Left	acetylcholine	0.97	SLP.743	28	4	0	0	No
720575940629805372	720575940629805372	LVIN	central	NA - LVIN	Left	Left	acetylcholine	0.95	SLP.298	25	4	0	0	No
720575940605866441	720575940609645577	LVIN	central	NA - LVIN	Left	Left	acetylcholine	0.6	SLP.448	23	1	0	0	No
720575940635535022	720575940635535022	LVIN	central	NA - LVIN	Left	Left	acetylcholine	0.97	SLP.152	23	3	0	0	No
720575940627709583	720575940627709583	LVIN	central	NA - LVIN	Left	Left	acetylcholine	0.9	LHPV6c1	20	2	0	0	No
720575940634971071	720575940634971071	LVIN	central	NA - LVIN	Left	Left	acetylcholine	0.89	SLP223, SLP224	8	1	0	0	No
720575940616379707	720575940616379707	LVIN	central	NA - LVIN	Right	Right	acetylcholine	0.97	PLP.SLP.2	0	0	227	7	No
720575940616054834	720575940616054834	LVIN	central	NA - LVIN	Right	Right	acetylcholine	0.94	hb386829647	0	0	5	1	Yes
720575940611930339	720575940611930339	LVIN	central	NA - LVIN	Right	Right	acetylcholine	0.95	SLP.180	0	0	58	6	No
720575940606170754	720575940606170754	LVIN	central	NA - LVIN	Right	Right	acetylcholine	0.9	SLP223, SLP224	0	0	12	1	No
720575940617569752	720575940628859560	LVIN	central	NA - LVIN	Right	Right	acetylcholine	0.96	SLP.184	0	0	40	3	No
720575940619735979	720575940619735979	LVIN	central	NA - LVIN	Right	Right	acetylcholine	0.98	SLP.169	0	0	15	2	No
720575940620445605	720575940620445605	LVIN	central	NA - LVIN	Right	Right	dopamine	0.58	CL357	0	0	5	1	No
720575940620716293	720575940620716293	LVIN	central	NA - LVIN	Right	Right	acetylcholine	0.98	PLP.SLP.23	0	0	6	1	No
720575940622351112	720575940622351112	LVIN	central	NA - LVIN	Right	Right	acetylcholine	0.97	SLP.132	0	0	213	15	No
720575940625493385	720575940625493385	LVIN	central	NA - LVIN	Right	Right	acetylcholine	0.96	PLP.SLP.42	0	0	104	8	Yes
720575940626376841	720575940626376841	LVIN	central	NA - LVIN	Right	Right	acetylcholine	0.96	SLP366	0	0	5	1	No
720575940627148872	720575940627148872	LVIN	central	NA - LVIN	Right	Right	acetylcholine	0.96	SLP.271	0	0	213	13	No
720575940629041911	720575940629041911	LVIN	central	NA - LVIN	Right	Right	acetylcholine	0.97	SLP.321	0	0	67	5	No
720575940630392879	720575940630392879	LVIN	central	NA - LVIN	Right	Right	acetylcholine	0.95	PLP.SLP.38	0	0	157	11	No
720575940630914245	720575940630914245	LVIN	central	NA - LVIN	Right	Right	acetylcholine	0.96	LHPV3c1	0	0	535	34	Yes
720575940631278184	720575940631278184	LVIN	central	NA - LVIN	Right	Right	acetylcholine	0.9	SLP.243	0	0	9	1	No
720575940631956242	720575940631956242	LVIN	central	NA - LVIN	Right	Right	acetylcholine	0.93	SLP.276	0	0	14	1	No
720575940637924696	720575940637924696	LVIN	central	NA - LVIN	Right	Right	acetylcholine	0.96	PLP.SLP.47	0	0	100	6	No

## Sheet: Hemibrain-FlyWire Matches
Hemibrain-FlyWire Matches
FlyWire ID	Hemibrain BodyID	Raw NBLAST score	FlyWire Synapses to KCg-d	Hemibrain Synapses to KCg-d	Hemibrain Type
720575940631706105	604460198	0.485038	1281	411	None
720575940635535511	605775210	0.4758	884	485	None
720575940645913367	697882667	0.556136	747	338	None
720575940615149836	5813021943	0.658145	738	207	aMe20
720575940620343345	667538952	0.637784	636	399	PLP095
720575940640715392	5813058431	0.451602	564	235	aMe12
720575940630737516	667189309	0.522641	460	281	None
720575940624951847	516055524	0.679308	398	402	CL063
720575940637736006	792369310	0.641114	387	62	PLP251
720575940635489387	1069607310	0.553174	385	224	None
720575940622446106	943822621	0.395675	373	1	aMe10
720575940642602203	853070023	0.447126	315	183	None
720575940622350550	796056661	0.584313	289	188	CL258
720575940609627403	911332304	0.510422	279	280	aMe12
720575940624611405	5813047685	0.618186	243	146	SLP357
720575940630585704	545389295	0.661268	210	130	None
720575940632707944	852046834	0.52787	210	31	None
720575940603976672	5901208549	0.55968	197	245	CL258
720575940624677303	821340054	0.577179	173	39	PLP091
720575940622891242	575409523	0.626029	166	154	None
720575940615438495	479935033	0.631894	164	145	LHPV3c1
720575940628884183	945483923	0.579466	158	72	None
720575940633021580	728926409	0.559846	152	77	None
720575940631718930	821003563	0.589791	130	11	PLP129
720575940614530866	543369332	0.613283	119	49	SLP449
720575940637511525	1006539760	0.350182	112	12	None
720575940632219361	796061060	0.618064	99	76	AVLP043
720575940630124050	883415238	0.621406	94	148	PLP145
720575940617883003	976187276	0.573721	89	42	LT75
720575940618445497	944146138	0.603339	83	24	PLP177
720575940635718255	694818168	0.58889	76	67	LHPV8c1
720575940620455408	1596811105	0.584771	76	82	None
720575940618422941	764339062	0.651625	67	18	AVLP043
720575940632070370	577123102	0.548528	58	33	SLP306
720575940626248250	790305346	0.644526	53	33	PLP131
720575940616412738	5812981763	0.48699	53	9	aMe26
720575940622440461	1096894260	0.593567	52	34	PLP070
720575940616070283	5813040123	0.454042	52	0	SMP459
720575940640438643	1037915305	0.370781	46	38	None
720575940619522974	946495259	0.687322	45	115	CL200
720575940631783372	950928506	0.605958	45	0	AVLP041
720575940619677854	5812981460	0.597906	44	0	aMe8
720575940635142300	543702186	0.50104	40	3	aMe26
720575940628913404	1067923228	0.514968	37	0	None
720575940631057468	787883174	0.51168	35	0	aMe9
720575940630575042	577503616	0.474688	34	0	None
720575940606769854	5813075020	0.680958	31	10	MB-C1
720575940616992454	5813041581	0.55879	27	6	PLP126
720575940613941475	696881909	0.461658	26	7	aMe26
720575940624278057	666843305	0.633552	25	45	None
720575940645104840	1128572709	0.58514	24	25	LT43
720575940610389602	389200241	0.537949	23	0	SLP224
720575940632423439	1220343010	0.25257	22	7	MC62
720575940627710992	977214624	0.35155	21	59	None
720575940624996298	1220351589	0.461909	20	1	None
720575940620308416	1069632261	0.538364	19	2	PLP125
720575940624437700	759291719	0.52466	18	0	None
720575940628772885	821345327	0.48358	17	36	None
720575940620745069	944802835	0.593479	16	0	PLP186
720575940638124376	697533563	0.575726	16	0	SLP082
720575940619017387	1005542502	0.560065	15	7	None
720575940633169479	5813027655	0.554957	15	22	None
720575940635169888	852724544	0.575014	13	36	LT67
720575940632652319	789990540	0.527337	13	1	CL352
720575940620233966	573414975	0.489337	13	30	SLP357
720575940624587447	944836835	0.484337	13	0	None
720575940619421319	486410031	0.607571	12	66	PVLP009
720575940636036532	1875469089	0.586948	11	0	VES044
720575940642024437	1285849782	0.612158	10	0	VES044
720575940615041711	1344478902	0.508552	9	0	MC62
720575940626849866	728230587	0.492974	9	3	None
720575940631760426	1563078168	0.486715	9	0	MC62
720575940625733453	1252409535	0.537042	7	2	aMe10
720575940614544680	974839580	0.429588	7	4	None
720575940610053827	1079143870	0.558564	6	7	LT43
720575940633183628	5813055495	0.530711	6	0	LT57
720575940634128063	5812982566	0.368163	6	10	None
720575940634931225	1158657609	0.530427	5	5	None
720575940626625874	787882939	0.504414	4	1	None
720575940623943404	5813021874	0.496782	4	3	PLP231
720575940634280674	759300826	0.421986	4	0	None
720575940636772014	5813056083	0.562685	3	0	SLP339
720575940618660765	822393878	0.55232	3	0	PLP147
720575940615649942	5813022839	0.545947	3	11	None
720575940637667726	574058475	0.59489	2	1	None
720575940605465888	759632919	0.584593	2	3	None
720575940630709499	1871717951	0.534223	2	0	LC40a
720575940622141424	5813021666	0.485823	2	11	aMe22
720575940614385554	1131340051	0.470148	2	3	None
720575940638558115	883418989	0.637542	1	0	None
720575940625508610	5813021485	0.628048	1	0	None
720575940631763909	695124651	0.589998	1	1	aMe3
720575940628694394	572046627	0.587455	1	0	PLP011
720575940631158487	765063664	0.572723	1	0	VES080
720575940618683339	5812987022	0.520717	1	1	None
720575940617333249	915148745	0.515878	1	0	PLP153
720575940612993191	5813021482	0.479459	1	55	None
720575940630607354	1190668746	0.376113	1	1	None
720575940625816153	1190638276	0.220641	1	1	MC62
720575940622336280	1036546847	0.735855	0	1	None
720575940619181551	974498428	0.694891	0	1	None
720575940626083356	915481348	0.693125	0	26	PLP005
720575940611014570	1036987921	0.683026	0	1	ATL042
720575940622497791	1502304455	0.67809	0	0	LC15
720575940618774301	1159944202	0.67803	0	0	None
720575940610490819	1560453799	0.670645	0	0	None
720575940611429233	1222018576	0.662708	0	0	MC62
720575940634061779	5812979017	0.662284	0	0	VES044
720575940627851657	5812982242	0.661839	0	0	None
720575940619918203	1222778569	0.657008	0	0	None
720575940613783277	1007576087	0.654321	0	0	LT79
720575940625802841	5813047655	0.651681	0	0	PLP212
720575940612277490	580300616	0.647047	0	0	SMP150
720575940623184041	5812982886	0.646651	0	0	None
720575940633675603	1315770230	0.646584	0	0	None
720575940626257930	1257163007	0.644893	0	0	LC24
720575940626342666	1567482594	0.642013	0	0	LC15
720575940628530426	1508118556	0.640911	0	0	LC15
720575940610507618	1171910557	0.639865	0	0	MC64
720575940623401513	1904117126	0.636274	0	0	LC40a
720575940622511507	1507787264	0.636072	0	0	LC15
720575940638410099	1314449476	0.63285	0	0	None
720575940631307339	5813100695	0.630028	0	0	None
720575940620795784	1629206279	0.626164	0	0	LT59
720575940638126755	1466516076	0.62534	0	0	LC15
720575940616298470	1259510931	0.624994	0	0	MC64
720575940622862324	1470996844	0.622899	0	0	LC40a
720575940617631574	544038294	0.621681	0	0	LT72
720575940628729722	1253058351	0.621323	0	0	None
720575940635554239	1590819529	0.616162	0	0	None
720575940617473419	1256490714	0.613041	0	0	LC24
720575940631785261	1255138222	0.611365	0	0	LC40a
720575940643862820	1563755856	0.611106	0	0	PLP152
720575940625868519	1590819357	0.608735	0	0	None
720575940632401745	1036149761	0.608713	0	0	AOTU044
720575940626629732	5813044597	0.60729	0	3	None
720575940628788552	1316530839	0.607017	0	0	LC26
720575940627179270	1528926565	0.606724	0	0	LC16
720575940632894239	2310627347	0.603888	0	0	LC20
720575940615612822	1467987587	0.60317	0	0	LC37b
720575940633506667	1008253493	0.602933	0	16	PLP125
720575940619008135	2339953253	0.598049	0	0	None
720575940631807827	575063620	0.596923	0	3	None
720575940605007550	1222302866	0.5964	0	0	LC15
720575940640541347	1565923309	0.596109	0	5	aMe5
720575940634879845	1751986317	0.59433	0	0	LC46a
720575940621065712	1685555983	0.59397	0	0	LC37b
720575940633750611	1838369056	0.591543	0	0	None
720575940607641867	1537130629	0.591327	0	0	LC15
720575940609548920	1810944084	0.588736	0	0	LC15
720575940625025680	5813021882	0.588254	0	4	PLP231
720575940614497734	5813027390	0.587485	0	0	None
720575940634935065	1098953561	0.586879	0	2	aMe25
720575940622404376	1810659099	0.585566	0	0	LC37a
720575940626577490	1967844926	0.585475	0	0	LC25
720575940603886880	884463495	0.584564	0	0	None
720575940625527228	1128227087	0.583508	0	0	None
720575940632802841	1257504141	0.582364	0	0	LC24
720575940605184958	1313115480	0.581868	0	0	aMe5
720575940632845476	1046087606	0.581664	0	0	MC65
720575940635102320	913835893	0.580218	0	0	IB019
720575940622321663	1567482299	0.580053	0	0	LC15
720575940630342135	1872404653	0.579789	0	1	LC40a
720575940616072081	5812987907	0.579375	0	0	MC62
720575940604426412	1256835915	0.579091	0	0	LC24
720575940633560095	2064040033	0.577779	0	0	LT57
720575940626263373	5813013769	0.576666	0	0	MC65
720575940637769542	1161705902	0.575808	0	0	LC26
720575940619378624	1159611686	0.575372	0	0	MC62
720575940625092414	1222701117	0.575362	0	0	PLP152
720575940625684569	5813044594	0.573733	0	0	None
720575940627715721	1407260897	0.571351	0	0	LC38
720575940631672632	852051464	0.569342	0	0	CL284
720575940623230733	1538476539	0.56384	0	0	LC15
720575940626760872	5812987414	0.563746	0	0	MC62
720575940620884062	5813032755	0.228258	0	0	MC62
720575940611317618	5812987001	0.563428	0	0	LC40a
720575940629515258	1508118563	0.563333	0	0	LC15
720575940624949379	980598738	0.563139	0	0	LC41
720575940642395381	5813078072	0.563046	0	0	None
720575940612228630	2247202730	0.561655	0	0	LC24
720575940625571256	1408535544	0.561359	0	0	LC24
720575940636163440	976515311	0.560073	0	0	LC40b
720575940626779304	1253394541	0.559274	0	0	MC62
720575940622723878	1870993614	0.558382	0	0	LC15
720575940625423618	1159611751	0.55827	0	0	MC62
720575940628139113	5813053783	0.557803	0	0	PLP153
720575940622724521	1592874539	0.556094	0	0	None
720575940620321739	1314130144	0.555294	0	1	aMe5
720575940615121570	1283760457	0.555135	0	1	MC62
720575940621257381	1595473051	0.554704	0	0	PLP153
720575940620464331	5901200775	0.554676	0	0	LC28b
720575940629434118	976506780	0.553076	0	0	None
720575940624783760	5812983721	0.552943	0	0	None
720575940625663468	1190374287	0.552882	0	0	LC37a
720575940628192359	1193448112	0.552578	0	0	LT85
720575940635962223	1315119907	0.549819	0	0	None
720575940621705537	1723325346	0.54977	0	0	LT57
720575940644682952	1409959713	0.547753	0	0	None
720575940621591792	1190983574	0.547134	0	0	MC62
720575940609141257	5813054101	0.547121	0	0	None
720575940637460069	1941925302	0.545631	0	0	aMe5
720575940626163837	1378206800	0.545187	0	0	None
720575940626019197	1322626125	0.54492	0	0	LT73
720575940628356666	5813078261	0.544834	0	0	LT53
720575940612896485	1043005077	0.543485	0	0	LC24
720575940619395777	2059611420	0.543304	0	0	LC24
720575940610767066	1067223806	0.542424	0	0	LC40b
720575940624919079	1253821732	0.54033	0	0	LC37b
720575940647804212	1158644769	0.540081	0	4	aMe5
720575940624085991	758296423	0.539607	0	0	SMP241
720575940628545406	1289233753	0.538938	0	0	LC16
720575940618824021	5812982241	0.53825	0	0	None
720575940651619318	1285167873	0.537279	0	0	LC26
720575940617317819	1965483574	0.536417	0	0	None
720575940611439587	1469240274	0.536185	0	0	LC15
720575940638247357	5812982574	0.535793	0	0	None
720575940612672881	1938174967	0.535192	0	0	LC24
720575940627704189	5813133355	0.53229	0	1	None
720575940633428415	5813014262	0.530718	0	0	LC40b
720575940624718153	5813096626	0.529494	0	0	LC40a
720575940621316443	1877152860	0.527436	0	0	LC24
720575940611623397	1319919698	0.525004	0	0	LC16
720575940631370460	1470980397	0.522318	0	0	MC65
720575940638406205	757538997	0.520525	0	0	AOTU044
720575940622785207	5812982247	0.520465	0	0	MC62
720575940629730064	1159953225	0.520062	0	0	MC62
720575940611530213	1437276654	0.518422	0	0	LT78
720575940632940627	5812982243	0.515466	0	0	None
720575940629607696	1011293310	0.513765	0	0	LC41
720575940638336419	5813033379	0.512332	0	0	IB091
720575940605478590	1625101825	0.507866	0	0	LC24
720575940626701886	5812993257	0.506904	0	0	LC43
720575940636282431	1904117032	0.503389	0	0	LC45b
720575940619685803	1350613510	0.500518	0	0	LC16
720575940614722611	888171826	0.499941	0	0	LC41
720575940630434858	5813126319	0.499588	0	3	None
720575940608287701	1282474090	0.499067	0	0	None
720575940625063356	5813068627	0.497586	0	0	None
720575940645834036	914100101	0.496715	0	0	LC40a
720575940626874442	1131339501	0.49281	0	1	LC44
720575940614259679	1128572873	0.492778	0	0	None
720575940614687931	1070638914	0.491873	0	0	LC41
720575940618860081	1256153716	0.49179	0	0	LC24
720575940619460688	1251063009	0.491628	0	0	None
720575940613204650	975198017	0.491493	0	1	None
720575940624473904	915157547	0.490922	0	0	PLP153
720575940625790904	852392901	0.485326	0	0	None
720575940647159428	2310627904	0.483056	0	0	LC20
720575940638193242	1590819517	0.480757	0	0	None
720575940627911579	1284097383	0.480323	0	0	MC62
720575940627285860	5813062225	0.480307	0	22	None
720575940630204098	5813045646	0.479347	0	0	LC15
720575940617208251	1068924003	0.47803	0	0	PLP207
720575940619068843	666847851	0.477238	0	22	None
720575940629577475	1622471963	0.476315	0	0	WED068
720575940611396266	5812990575	0.474333	0	0	MC62
720575940606531505	1437613381	0.474056	0	0	LT78
720575940624279629	1159607159	0.472823	0	0	MC62
720575940620024641	1159607813	0.471642	0	0	None
720575940613589657	1099282115	0.470047	0	0	PLP207
720575940634166242	1434427171	0.460834	0	0	WED068
720575940632052194	1163384537	0.460386	0	0	LC43
720575940611794894	5812982246	0.459811	0	0	MC62
720575940630799810	1161688286	0.458227	0	0	PLP183
720575940617218629	1314449601	0.457528	0	0	None
720575940632267112	1189027422	0.455773	0	0	OCG04
720575940615103151	728235160	0.452682	0	0	CL285
720575940629784219	1069266255	0.450255	0	1	PLP207
720575940605582508	1808949598	0.449906	0	0	LC24
720575940618819668	1347638401	0.449519	0	0	None
720575940655593121	1411655369	0.44786	0	0	LC26
720575940632921144	1159948125	0.447181	0	0	MC62
720575940611405102	5813022182	0.443047	0	0	None
720575940622628075	1070638675	0.441536	0	0	LC41
720575940628030567	1190983579	0.440229	0	0	MC62
720575940620593780	1068246762	0.439561	0	0	PLP207
720575940626710547	1190646900	0.436972	0	0	MC62
720575940610026947	5813016851	0.436124	0	0	LC15
720575940616311007	5812995141	0.429602	0	0	None
720575940633513645	1220049442	0.427334	0	0	OCG04
720575940626822233	511681569	0.426157	0	0	None
720575940617386309	945156049	0.423411	0	0	None
720575940633324627	1351623779	0.417087	0	0	LT87
720575940623574798	883415496	0.41118	0	0	LC40a
720575940616260146	1344082025	0.406252	0	0	WED068
720575940619373421	671285134	0.40434	0	0	None
720575940624054015	1314790969	0.400018	0	0	None
720575940629162551	1654499231	0.399123	0	0	MC62
720575940639874493	789636635	0.397064	0	0	LT46
720575940634171759	1561351296	0.388252	0	0	None
720575940619303237	1348510522	0.375415	0	0	None
720575940615693474	5813134255	0.370235	0	0	None
720575940626839600	1569139619	0.355452	0	0	None
720575940625610270	1007891891	0.354856	0	3	LC44
720575940626893258	1654840874	0.350651	0	0	MC62
720575940627412123	1875469390	0.33982	0	0	LC37a
720575940632640737	1345484285	0.339285	0	0	MC62
720575940619997854	1159262177	0.338177	0	3	None
720575940619927710	1127894310	0.335979	0	0	None
720575940621784923	1503663979	0.332447	0	0	None
720575940617893789	5813045297	0.314689	0	0	MC62
720575940618382292	1098945036	0.302335	0	0	None
720575940617487477	1685529876	0.27434	0	0	MC62
720575940636303864	1877468736	0.260899	0	0	Li20
720575940625256732	1654516710	0.239296	0	0	MC62
720575940624910855	1320177531	0.203964	0	0	None
720575940627104258	1685892497	0.203431	0	0	MC62
720575940614450157	849612438	0.191723	0	0	None
720575940629728811	1723597944	0.162949	0	0	None

## Sheet: Figure 1 Supp 1A-C
Panel	Neuron Cell Type	Neuron ID
A	DP1m	720575940618308825
A	KCg-m	720575940623407850
B	aMe12	720575940609627403
B	KCg-d	720575940619155182
B	KCg-d	720575940604249790
C	PLP095	720575940620343345
C	KCg-d	720575940606691932
C	KCg-d	720575940650726390

## Sheet: Figure 1 Supp 1D
Presynaptic neuron type	Presynaptic neuron	Postsynaptic neuron	Predicted synapse type	Variance in distances from centroid
VPN	720575940640715392	720575940606929419	en_passant	4887.83
VPN	720575940640715392	720575940613955039	claw	542.876
VPN	720575940640715392	720575940616295069	claw	348.815
VPN	720575940640715392	720575940619906987	en_passant	4345.89
VPN	720575940640715392	720575940605829297	en_passant	8715.47
VPN	720575940640715392	720575940616702274	en_passant	4916.3
VPN	720575940640715392	720575940611336726	claw	313.382
VPN	720575940640715392	720575940616442369	claw	429.408
VPN	720575940640715392	720575940619511206	claw	457.865
VPN	720575940640715392	720575940620002036	claw	566.43
VPN	720575940640715392	720575940620197658	claw	487.431
VPN	720575940640715392	720575940621936362	en_passant	3599.26
VPN	720575940640715392	720575940622001020	claw	1343.95
VPN	720575940640715392	720575940623231428	claw	95.0149
VPN	720575940640715392	720575940625003907	claw	856.886
VPN	720575940640715392	720575940625488659	claw	137.942
VPN	720575940640715392	720575940626316974	claw	356.763
VPN	720575940640715392	720575940614812653	claw	522.068
VPN	720575940640715392	720575940626460420	claw	608.853
VPN	720575940640715392	720575940627251216	en_passant	8522.85
VPN	720575940640715392	720575940628080902	en_passant	5590.39
VPN	720575940640715392	720575940631490371	en_passant	1533.15
VPN	720575940640715392	720575940631492419	en_passant	4665.33
VPN	720575940640715392	720575940633023935	claw	694.201
VPN	720575940640715392	720575940633572250	en_passant	1473.53
VPN	720575940640715392	720575940645209966	en_passant	4623.82
VPN	720575940640836952	720575940604497888	claw	309.966
VPN	720575940640836952	720575940608413193	claw	222.006
VPN	720575940640836952	720575940613863903	claw	298.867
VPN	720575940640836952	720575940614281214	claw	181.653
VPN	720575940640836952	720575940615332674	claw	175.069
VPN	720575940640836952	720575940605829297	en_passant	2872.1
VPN	720575940640836952	720575940611336726	claw	165.418
VPN	720575940640836952	720575940616442369	claw	1049.93
VPN	720575940640836952	720575940620227617	en_passant	2526.65
VPN	720575940640836952	720575940620236270	claw	75.4876
VPN	720575940640836952	720575940621936362	claw	370.458
VPN	720575940640836952	720575940623231428	en_passant	10499.4
VPN	720575940640836952	720575940623767991	claw	757.518
VPN	720575940640836952	720575940623859127	claw	465.299
VPN	720575940640836952	720575940623906633	claw	313.417
VPN	720575940640836952	720575940624879388	claw	181.947
VPN	720575940640836952	720575940625003907	claw	211.16
VPN	720575940640836952	720575940626316974	claw	426.228
VPN	720575940640836952	720575940626465286	claw	719.83
VPN	720575940640836952	720575940626653273	claw	1102.29
VPN	720575940640836952	720575940627229007	claw	454.067
VPN	720575940640836952	720575940630428667	claw	178.972
VPN	720575940640836952	720575940631492419	en_passant	2404.28
VPN	720575940640836952	720575940635031403	claw	244.789
VPN	720575940622446106	720575940604497888	claw	477.343
VPN	720575940622446106	720575940606929419	en_passant	3024.81
VPN	720575940622446106	720575940608399115	claw	421.469
VPN	720575940622446106	720575940618904229	claw	908.34
VPN	720575940622446106	720575940619949040	claw	229.262
VPN	720575940622446106	720575940605829297	en_passant	8601.46
VPN	720575940622446106	720575940620227617	claw	750.62
VPN	720575940622446106	720575940620347329	en_passant	2452.82
VPN	720575940622446106	720575940621796390	en_passant	1698.07
VPN	720575940622446106	720575940622017148	en_passant	3752.8
VPN	720575940622446106	720575940622884499	claw	162.627
VPN	720575940622446106	720575940623231428	claw	902.823
VPN	720575940622446106	720575940627251216	en_passant	3189.57
VPN	720575940622446106	720575940628025799	en_passant	2464.29
VPN	720575940622446106	720575940636555182	en_passant	1502
VPN	720575940622446106	720575940643195159	claw	403.384
VPN	720575940622446106	720575940645949316	claw	305.716
VPN	720575940609627403	720575940616284955	en_passant	4095.84
VPN	720575940609627403	720575940619155182	en_passant	4936.98
VPN	720575940609627403	720575940619229037	en_passant	2409.15
VPN	720575940609627403	720575940604249790	claw	660.179
VPN	720575940609627403	720575940605829297	en_passant	8262.49
VPN	720575940609627403	720575940623430365	claw	419.595
VPN	720575940609627403	720575940621936362	claw	214.831
VPN	720575940609627403	720575940622013097	claw	654.026
VPN	720575940609627403	720575940622776013	claw	899.882
VPN	720575940609627403	720575940623231428	claw	139.37
VPN	720575940609627403	720575940627251216	claw	1149.09
VPN	720575940609627403	720575940628080902	claw	597.256
VPN	720575940609627403	720575940630834503	claw	626.033
VPN	720575940609627403	720575940633386603	en_passant	1587.02
VPN	720575940609627403	720575940636363621	claw	203.228
VPN	720575940609627403	720575940650545398	claw	93.8929
VPN	720575940625459464	720575940606691932	en_passant	1989.97
VPN	720575940625459464	720575940618163013	claw	891.879
VPN	720575940625459464	720575940636562916	claw	292.677
VPN	720575940625459464	720575940643195159	claw	1111.94
VPN	720575940647731252	720575940620236270	claw	134.601
VPN	720575940647731252	720575940626465286	claw	413.298
VPN	720575940647731252	720575940627229007	en_passant	2970.72
VPN	720575940629824617	720575940643741384	claw	1209.81
VPN	720575940629824617	720575940634906286	en_passant	2395.34
VPN	720575940615149836	720575940605199305	claw	668.873
VPN	720575940615149836	720575940608413193	en_passant	3640.49
VPN	720575940615149836	720575940613294016	claw	389.418
VPN	720575940615149836	720575940615713292	claw	139.308
VPN	720575940615149836	720575940619155182	claw	1266.2
VPN	720575940615149836	720575940619825237	en_passant	3580.25
VPN	720575940615149836	720575940610391854	claw	633.601
VPN	720575940615149836	720575940608126386	claw	688.796
VPN	720575940615149836	720575940616460322	en_passant	6513.36
VPN	720575940615149836	720575940617931547	claw	1077.74
VPN	720575940615149836	720575940618163013	claw	599.674
VPN	720575940615149836	720575940619511206	en_passant	2693.3
VPN	720575940615149836	720575940620200709	claw	538.939
VPN	720575940615149836	720575940622013097	en_passant	4655.8
VPN	720575940615149836	720575940623906633	claw	1299.32
VPN	720575940615149836	720575940628134266	claw	255.189
VPN	720575940615149836	720575940630411894	claw	343.33
VPN	720575940615149836	720575940631305164	claw	148.258
VPN	720575940615149836	720575940635389808	en_passant	2556
VPN	720575940615149836	720575940636023438	en_passant	1616.22
VPN	720575940615149836	720575940636562916	claw	856.964
VPN	720575940615149836	720575940644677411	claw	881.35
VPN	720575940615149836	720575940647973497	en_passant	1630.1
VPN	720575940616412738	720575940613294016	claw	202.915
VPN	720575940616412738	720575940618903931	claw	502.538
VPN	720575940616412738	720575940616702274	claw	247.567
VPN	720575940616412738	720575940619696660	claw	266.862
VPN	720575940631298860	720575940617503974	en_passant	3279.31
VPN	720575940631298860	720575940635389808	claw	130.585
VPN	720575940613941475	720575940625003907	claw	325.029
VPN	720575940613941475	720575940636555182	claw	98.4456
VPN	720575940633292113	720575940627295260	claw	716.882
VPN	720575940615566846	720575940633386603	claw	206.486
VPN	720575940632707944	720575940617931547	claw	323.742
VPN	720575940632707944	720575940621786602	claw	260.096
VPN	720575940632707944	720575940623393002	claw	276.52
VPN	720575940632707944	720575940627800446	en_passant	4163.95
VPN	720575940632707944	720575940630166646	claw	366.456
VPN	720575940632707944	720575940637435726	claw	232.335
VPN	720575940635535511	720575940605199305	en_passant	2093.01
VPN	720575940635535511	720575940607520451	claw	481.436
VPN	720575940635535511	720575940607623875	en_passant	4607.93
VPN	720575940635535511	720575940613863903	claw	161.631
VPN	720575940635535511	720575940616295069	claw	595.877
VPN	720575940635535511	720575940619229037	claw	657.382
VPN	720575940635535511	720575940619949040	claw	268.264
VPN	720575940635535511	720575940605829297	claw	214.108
VPN	720575940635535511	720575940612980990	claw	250.622
VPN	720575940635535511	720575940617503974	claw	614.028
VPN	720575940635535511	720575940617931547	claw	152.487
VPN	720575940635535511	720575940620197658	claw	565.794
VPN	720575940635535511	720575940620200709	claw	1090.72
VPN	720575940635535511	720575940620227617	en_passant	1638.1
VPN	720575940635535511	720575940621527337	en_passant	1954.83
VPN	720575940635535511	720575940621786602	en_passant	5132.24
VPN	720575940635535511	720575940622022583	claw	398.525
VPN	720575940635535511	720575940623207108	claw	183.917
VPN	720575940635535511	720575940623365045	claw	263.755
VPN	720575940635535511	720575940623767991	claw	430.957
VPN	720575940635535511	720575940625632893	claw	568.249
VPN	720575940635535511	720575940626465286	en_passant	4343.71
VPN	720575940635535511	720575940627583217	claw	546.669
VPN	720575940635535511	720575940627953607	en_passant	4235.56
VPN	720575940635535511	720575940628080902	claw	694.842
VPN	720575940635535511	720575940628405882	en_passant	2681.78
VPN	720575940635535511	720575940630834503	claw	376.937
VPN	720575940635535511	720575940631305164	claw	386.404
VPN	720575940635535511	720575940629438825	claw	875.827
VPN	720575940635535511	720575940632271780	claw	1004.04
VPN	720575940635535511	720575940635370096	claw	584.257
VPN	720575940635535511	720575940637435726	claw	338.172
VPN	720575940635535511	720575940650726390	claw	339.604
VPN	720575940631706105	720575940608399115	claw	148.745
VPN	720575940631706105	720575940611930265	claw	682.415
VPN	720575940631706105	720575940615543995	en_passant	2197.01
VPN	720575940631706105	720575940616305181	en_passant	5474.99
VPN	720575940631706105	720575940617150878	claw	1037.51
VPN	720575940631706105	720575940618904229	claw	1242.25
VPN	720575940631706105	720575940619229037	claw	629.786
VPN	720575940631706105	720575940619825237	claw	928.525
VPN	720575940631706105	720575940637037126	claw	879.94
VPN	720575940631706105	720575940604249790	en_passant	2231.97
VPN	720575940631706105	720575940610391854	en_passant	3913.63
VPN	720575940631706105	720575940608126386	en_passant	1669.41
VPN	720575940631706105	720575940617266833	claw	745.296
VPN	720575940631706105	720575940618293589	en_passant	1461.14
VPN	720575940631706105	720575940621650116	claw	323.075
VPN	720575940631706105	720575940623207108	claw	893.495
VPN	720575940631706105	720575940623231428	claw	311.78
VPN	720575940631706105	720575940623859127	claw	263.846
VPN	720575940631706105	720575940624879388	en_passant	1705.2
VPN	720575940631706105	720575940614812653	claw	210.884
VPN	720575940631706105	720575940626465286	claw	969.217
VPN	720575940631706105	720575940628134266	en_passant	3168.69
VPN	720575940631706105	720575940633707980	en_passant	2601.76
VPN	720575940631706105	720575940630391033	en_passant	2064.07
VPN	720575940631706105	720575940631490371	en_passant	6282.29
VPN	720575940631706105	720575940633023935	claw	957.733
VPN	720575940631706105	720575940634906286	claw	647.688
VPN	720575940631706105	720575940636555182	claw	371.944
VPN	720575940631706105	720575940637619534	en_passant	2758.99
VPN	720575940631706105	720575940643466094	claw	613.949
VPN	720575940631706105	720575940644677411	claw	96.079
VPN	720575940631706105	720575940645949316	en_passant	3490.66
VPN	720575940631706105	720575940647973497	claw	248.632
VPN	720575940631706105	720575940650726390	claw	327.622
VPN	720575940623139610	720575940623070868	claw	482.382
VPN	720575940635960255	720575940618293589	claw	140.211
VPN	720575940635960255	720575940640158939	claw	373.12
VPN	720575940632404555	720575940611930265	en_passant	5615.86
VPN	720575940632404555	720575940627953607	en_passant	2616.08
VPN	720575940632404555	720575940629438825	en_passant	1695.44
VPN	720575940632404555	720575940633572250	claw	1118.83
VPN	720575940621510164	720575940605199305	en_passant	1552.04
VPN	720575940621510164	720575940613294016	claw	1349.5
VPN	720575940621510164	720575940618903931	claw	645.304
VPN	720575940621510164	720575940619475376	claw	907.608
VPN	720575940621510164	720575940623859127	en_passant	3474.57
VPN	720575940621510164	720575940625981028	claw	453.043
VPN	720575940621510164	720575940633707980	en_passant	3614.3
VPN	720575940621510164	720575940631305164	claw	590.915
VPN	720575940621510164	720575940631492419	claw	985.181
VPN	720575940621510164	720575940643466094	claw	830.229
VPN	720575940621510164	720575940650706166	claw	586.647
VPN	720575940642602203	720575940604497888	claw	764.004
VPN	720575940642602203	720575940615713292	claw	783.02
VPN	720575940642602203	720575940643741384	en_passant	3827.35
VPN	720575940642602203	720575940609533538	en_passant	4470.34
VPN	720575940642602203	720575940619511206	claw	408.298
VPN	720575940642602203	720575940620002036	claw	636.23
VPN	720575940642602203	720575940623393002	claw	579.475
VPN	720575940642602203	720575940627251216	claw	116.074
VPN	720575940642602203	720575940627583217	claw	261.176
VPN	720575940642602203	720575940628080902	claw	152.381
VPN	720575940642602203	720575940628405882	claw	300.454
VPN	720575940642602203	720575940631305164	claw	531.871
VPN	720575940642602203	720575940635031403	claw	456.293
VPN	720575940630737516	720575940607983369	claw	711.807
VPN	720575940630737516	720575940618904229	claw	709.902
VPN	720575940630737516	720575940619825237	claw	166.291
VPN	720575940630737516	720575940637037126	claw	411.228
VPN	720575940630737516	720575940604249790	claw	1327.93
VPN	720575940630737516	720575940605829297	en_passant	5337.7
VPN	720575940630737516	720575940623430365	en_passant	1564.4
VPN	720575940630737516	720575940617931547	claw	493.379
VPN	720575940630737516	720575940620002036	claw	224.105
VPN	720575940630737516	720575940622013097	claw	338.512
VPN	720575940630737516	720575940623070868	claw	141.564
VPN	720575940630737516	720575940623207108	claw	528.901
VPN	720575940630737516	720575940623365045	claw	661.637
VPN	720575940630737516	720575940623393002	claw	243.507
VPN	720575940630737516	720575940623906633	claw	217.06
VPN	720575940630737516	720575940625632893	en_passant	2120.04
VPN	720575940630737516	720575940614812653	claw	130.972
VPN	720575940630737516	720575940626460420	claw	248.889
VPN	720575940630737516	720575940626653273	claw	157.629
VPN	720575940630737516	720575940627800446	claw	256.318
VPN	720575940630737516	720575940628025799	claw	101.977
VPN	720575940630737516	720575940630166646	claw	803.425
VPN	720575940630737516	720575940630391033	claw	236.757
VPN	720575940630737516	720575940633023935	claw	240.301
VPN	720575940630737516	720575940635031403	claw	90.2379
VPN	720575940630737516	720575940636562916	en_passant	2991.61
VPN	720575940630737516	720575940637435726	claw	949.366
VPN	720575940630737516	720575940640158939	claw	145.447
VPN	720575940630737516	720575940650726390	en_passant	4131.55
VPN	720575940618529885	720575940606683915	claw	1030.02
VPN	720575940618529885	720575940607520451	claw	260.26
VPN	720575940618529885	720575940607983369	claw	226.586
VPN	720575940618529885	720575940608399115	en_passant	3841.5
VPN	720575940618529885	720575940615713292	claw	273.738
VPN	720575940618529885	720575940618903931	claw	269.92
VPN	720575940618529885	720575940619949040	claw	886.164
VPN	720575940618529885	720575940643741384	claw	178.216
VPN	720575940618529885	720575940616902213	en_passant	6919.57
VPN	720575940618529885	720575940619475376	claw	175.736
VPN	720575940618529885	720575940619696660	en_passant	1862.6
VPN	720575940618529885	720575940622022583	en_passant	2997.41
VPN	720575940618529885	720575940622776013	claw	1269.5
VPN	720575940618529885	720575940623207108	en_passant	4540.56
VPN	720575940618529885	720575940623767991	claw	121.415
VPN	720575940618529885	720575940623906633	claw	1025.11
VPN	720575940618529885	720575940625981028	claw	71.352
VPN	720575940618529885	720575940626653273	claw	263.65
VPN	720575940618529885	720575940627295260	en_passant	2229.62
VPN	720575940618529885	720575940628145667	claw	267.609
VPN	720575940618529885	720575940629676363	en_passant	4392.01
VPN	720575940618529885	720575940630166646	claw	454.002
VPN	720575940618529885	720575940635370096	en_passant	3487.73
VPN	720575940618529885	720575940640158939	en_passant	1557.23
VPN	720575940618529885	720575940643466094	claw	219.506
VPN	720575940618529885	720575940646289955	en_passant	3311.73
VPN	720575940617101580	720575940616284955	en_passant	2778.83
VPN	720575940620455408	720575940613863903	claw	314.519
VPN	720575940620455408	720575940616295069	claw	183.266
VPN	720575940620455408	720575940617503974	en_passant	1946.73
VPN	720575940620455408	720575940619511206	claw	159.419
VPN	720575940620455408	720575940636023438	claw	359.39
VPN	720575940620455408	720575940645209966	claw	241.771
VPN	720575940626849866	720575940616305181	claw	173.496
VPN	720575940624587447	720575940625003907	claw	218.762
VPN	720575940630585704	720575940617150878	claw	823.471
VPN	720575940630585704	720575940618163013	claw	378.557
VPN	720575940630585704	720575940614812653	claw	916.656
VPN	720575940630585704	720575940632271780	en_passant	7070.09
VPN	720575940630585704	720575940635031403	claw	224.802
VPN	720575940630585704	720575940635370096	claw	947.125
VPN	720575940630585704	720575940643823816	claw	682.53
VPN	720575940630585704	720575940644677411	en_passant	1515.08
VPN	720575940622891242	720575940616702274	en_passant	5178.89
VPN	720575940622891242	720575940611336726	claw	1110.97
VPN	720575940622891242	720575940616442369	en_passant	1729.62
VPN	720575940622891242	720575940617266833	claw	198.066
VPN	720575940622891242	720575940620236270	claw	558.558
VPN	720575940622891242	720575940621786602	claw	489.63
VPN	720575940622891242	720575940625003907	claw	1201.11
VPN	720575940622891242	720575940640158939	en_passant	2717.51
VPN	720575940622891242	720575940645209966	claw	740.956
VPN	720575940633183628	720575940619949040	claw	101.32
VPN	720575940635169888	720575940615543995	claw	268.259
VPN	720575940617883003	720575940611930265	claw	391.309
VPN	720575940617883003	720575940624879388	en_passant	2012.32
VPN	720575940617883003	720575940634906286	en_passant	3295.19
VPN	720575940618366169	720575940622022583	claw	294.081
VPN	720575940628804424	720575940628080902	claw	834.143
VPN	720575940619017387	720575940616902213	claw	139.173
VPN	720575940619017387	720575940627251216	claw	170.039
VPN	720575940637511525	720575940606691932	claw	76.3865
VPN	720575940637511525	720575940617150878	claw	165.508
VPN	720575940637511525	720575940621527337	claw	84.4074
VPN	720575940637511525	720575940621650116	claw	265.904
VPN	720575940637511525	720575940626316974	claw	366.946
VPN	720575940637511525	720575940636555182	claw	119.283
VPN	720575940631057468	720575940628025799	claw	492.066
VPN	720575940633285935	720575940613955039	claw	336.583
VPN	720575940633285935	720575940621936362	en_passant	1460.76
VPN	720575940633285935	720575940636562916	claw	150.052
VPN	720575940614440931	720575940620347329	en_passant	4148.65
VPN	720575940614440931	720575940621650116	claw	331.048
VPN	720575940614440931	720575940626460420	en_passant	2128.78
VPN	720575940614440931	720575940628025799	claw	46.253
VPN	720575940614440931	720575940643195159	claw	1263.06
VPN	720575940628913404	720575940614281214	en_passant	3574.81
VPN	720575940628913404	720575940621936362	claw	138.748
VPN	720575940628913404	720575940629676363	claw	103.109
VPN	720575940630575042	720575940602829536	claw	122.275
VPN	720575940630575042	720575940620236270	claw	169.785
VPN	720575940630575042	720575940623231428	en_passant	2114.17
VPN	720575940625733453	720575940619906987	claw	476.138
VPN	720575940638192496	720575940607983369	claw	353.77
VPN	720575940638192496	720575940613863903	claw	92.8742
VPN	720575940638192496	720575940621174742	claw	154.213
VPN	720575940638192496	720575940623207108	claw	344.332
VPN	720575940638192496	720575940623365045	en_passant	1492.86
VPN	720575940638192496	720575940627800446	claw	193.919
VPN	720575940638192496	720575940628134266	en_passant	3377.97
VPN	720575940638192496	720575940630834503	en_passant	2219.34
VPN	720575940638192496	720575940631490371	claw	182.87
VPN	720575940638192496	720575940637898429	claw	147.51
VPN	720575940638192496	720575940650726390	claw	232.094
VPN	720575940616992454	720575940619475376	claw	389.634
VPN	720575940616992454	720575940637619534	claw	135.617
VPN	720575940624611405	720575940618903931	claw	993.987
VPN	720575940624611405	720575940619906987	claw	969.596
VPN	720575940624611405	720575940654675873	claw	288.521
VPN	720575940624611405	720575940608126386	claw	395.892
VPN	720575940624611405	720575940617201501	en_passant	3899.15
VPN	720575940624611405	720575940617266833	claw	695.413
VPN	720575940624611405	720575940620200709	claw	572.707
VPN	720575940624611405	720575940622776013	en_passant	1452.06
VPN	720575940624611405	720575940625632893	claw	373.974
VPN	720575940624611405	720575940637619534	claw	1179.22
VPN	720575940620233966	720575940626465286	claw	148.435
VPN	720575940631340332	720575940602829536	en_passant	6511.14
VPN	720575940631340332	720575940614281214	en_passant	5964.33
VPN	720575940621806574	720575940619155182	claw	569.186
VPN	720575940636036532	720575940647973497	en_passant	1726.08
LVIN	720575940631783372	720575940622884499	claw	421.683
LVIN	720575940631783372	720575940628405882	claw	165.568
LVIN	720575940631783372	720575940643195159	claw	174.384
LVIN	720575940632219361	720575940615543995	claw	208.219
LVIN	720575940632219361	720575940616442369	claw	309.589
LVIN	720575940632219361	720575940647973497	claw	416.617
LVIN	720575940632219361	720575940650706166	claw	378.266
LVIN	720575940618422941	720575940615543995	claw	404.485
LVIN	720575940618422941	720575940623430365	claw	514.228
LVIN	720575940624951847	720575940608399115	en_passant	2773.01
LVIN	720575940624951847	720575940608413193	en_passant	1461.92
LVIN	720575940624951847	720575940614281214	en_passant	2105.2
LVIN	720575940624951847	720575940615332674	en_passant	5871.17
LVIN	720575940624951847	720575940616305181	claw	525.155
LVIN	720575940624951847	720575940619229037	en_passant	2484.98
LVIN	720575940624951847	720575940619825237	claw	1361.45
LVIN	720575940624951847	720575940604249790	claw	188.313
LVIN	720575940624951847	720575940605829297	en_passant	7590.8
LVIN	720575940624951847	720575940616702274	en_passant	5659
LVIN	720575940624951847	720575940617931547	en_passant	1831.29
LVIN	720575940624951847	720575940619511206	en_passant	3073.38
LVIN	720575940624951847	720575940620200709	claw	101.037
LVIN	720575940624951847	720575940620347329	en_passant	6157.04
LVIN	720575940624951847	720575940621527337	claw	1329.22
LVIN	720575940624951847	720575940621936362	en_passant	4894.93
LVIN	720575940624951847	720575940626465286	en_passant	9409.58
LVIN	720575940624951847	720575940626653273	claw	1097.5
LVIN	720575940624951847	720575940627251216	en_passant	2803.47
LVIN	720575940624951847	720575940628080902	en_passant	4752.49
LVIN	720575940624951847	720575940628134266	claw	252.455
LVIN	720575940624951847	720575940628405882	en_passant	3133.9
LVIN	720575940624951847	720575940633707980	en_passant	2052.93
LVIN	720575940624951847	720575940630391033	en_passant	1591.2
LVIN	720575940624951847	720575940631492419	en_passant	2455.16
LVIN	720575940624951847	720575940635031403	en_passant	2084.64
LVIN	720575940624951847	720575940643823816	claw	956.719
LVIN	720575940624951847	720575940644677411	en_passant	3715.51
LVIN	720575940624951847	720575940645209966	en_passant	5240.99
LVIN	720575940624951847	720575940645949316	claw	196.144
LVIN	720575940624951847	720575940646289955	en_passant	1781.72
LVIN	720575940619522974	720575940617150878	claw	112.977
LVIN	720575940619522974	720575940625981028	claw	383.073
LVIN	720575940622350550	720575940602829536	en_passant	2953.29
LVIN	720575940622350550	720575940614281214	claw	199.395
LVIN	720575940622350550	720575940621174742	claw	1112.3
LVIN	720575940622350550	720575940621796390	en_passant	5345.19
LVIN	720575940622350550	720575940622017148	claw	147.237
LVIN	720575940622350550	720575940623070868	en_passant	3863.14
LVIN	720575940622350550	720575940626460420	claw	115.008
LVIN	720575940622350550	720575940627800446	claw	121.584
LVIN	720575940622350550	720575940633386603	claw	790.287
LVIN	720575940622350550	720575940635370096	en_passant	4492.91
LVIN	720575940622350550	720575940636363621	claw	135.96
LVIN	720575940603976672	720575940606683915	claw	265.722
LVIN	720575940603976672	720575940615332674	en_passant	2121.98
LVIN	720575940603976672	720575940619825237	en_passant	3113.51
LVIN	720575940603976672	720575940616460322	claw	175.398
LVIN	720575940603976672	720575940617931547	claw	252.41
LVIN	720575940603976672	720575940619475376	claw	40.0685
LVIN	720575940603976672	720575940620236270	claw	144.622
LVIN	720575940603976672	720575940622884499	claw	1229.04
LVIN	720575940603976672	720575940635031403	claw	1070.25
LVIN	720575940603976672	720575940650545398	claw	299.617
LVIN	720575940615438495	720575940615713292	en_passant	3843.53
LVIN	720575940615438495	720575940619696660	claw	438.332
LVIN	720575940615438495	720575940640923381	claw	754.217
LVIN	720575940615438495	720575940643195159	claw	435.956
LVIN	720575940635718255	720575940606929419	claw	219.316
LVIN	720575940635718255	720575940630166646	claw	319.393
LVIN	720575940635718255	720575940635389808	claw	206.421
LVIN	720575940635718255	720575940643466094	claw	144.05
LVIN	720575940606769854	720575940617696769	claw	691.106
LVIN	720575940606769854	720575940618110021	claw	234.368
LVIN	720575940606769854	720575940640923381	en_passant	6355.54
LVIN	720575940622440461	720575940608413193	claw	1146.59
LVIN	720575940622440461	720575940619229037	claw	763.838
LVIN	720575940620343345	720575940606683915	claw	1039.23
LVIN	720575940620343345	720575940606691932	en_passant	3492.45
LVIN	720575940620343345	720575940613863903	claw	47.3052
LVIN	720575940620343345	720575940616284955	claw	696.235
LVIN	720575940620343345	720575940617150878	claw	364.511
LVIN	720575940620343345	720575940618904229	claw	130.785
LVIN	720575940620343345	720575940605829297	claw	152.905
LVIN	720575940620343345	720575940609533538	claw	1024.77
LVIN	720575940620343345	720575940617266833	claw	751.607
LVIN	720575940620343345	720575940619511206	claw	531.522
LVIN	720575940620343345	720575940620227617	claw	569.072
LVIN	720575940620343345	720575940620896588	claw	990.801
LVIN	720575940620343345	720575940621174742	claw	586.877
LVIN	720575940620343345	720575940621527337	claw	1073.87
LVIN	720575940620343345	720575940621650116	claw	762.033
LVIN	720575940620343345	720575940622884499	claw	546.848
LVIN	720575940620343345	720575940625632893	claw	1263.38
LVIN	720575940620343345	720575940627229007	en_passant	1865.86
LVIN	720575940620343345	720575940627295260	claw	1020.51
LVIN	720575940620343345	720575940628134266	claw	1183.27
LVIN	720575940620343345	720575940631490371	claw	473.92
LVIN	720575940620343345	720575940633023935	en_passant	3201.89
LVIN	720575940620343345	720575940633386603	claw	345.059
LVIN	720575940620343345	720575940636363621	claw	596.16
LVIN	720575940620343345	720575940636555182	claw	568.56
LVIN	720575940620343345	720575940647973497	claw	200.97
LVIN	720575940620343345	720575940650726390	claw	759.664
LVIN	720575940631718930	720575940613863903	claw	1206.45
LVIN	720575940631718930	720575940609533538	claw	999.093
LVIN	720575940631718930	720575940617201501	claw	1228.14
LVIN	720575940631718930	720575940620197658	claw	467.512
LVIN	720575940631718930	720575940627583217	claw	1266.88
LVIN	720575940631718930	720575940627953607	claw	914.992
LVIN	720575940631718930	720575940630428667	claw	406.996
LVIN	720575940630124050	720575940613955039	claw	131.296
LVIN	720575940630124050	720575940615332674	en_passant	1891.79
LVIN	720575940630124050	720575940616305181	en_passant	1958.41
LVIN	720575940630124050	720575940620896588	claw	229.553
LVIN	720575940630124050	720575940625632893	en_passant	3867.69
LVIN	720575940630124050	720575940626316974	claw	1337.44
LVIN	720575940626248250	720575940628134266	claw	180.813
LVIN	720575940618445497	720575940608413193	en_passant	5524.77
LVIN	720575940618445497	720575940616295069	claw	1137.14
LVIN	720575940618445497	720575940616902213	claw	192.936
LVIN	720575940618445497	720575940627800446	en_passant	2536.66
LVIN	720575940618445497	720575940637165157	en_passant	2793.21
LVIN	720575940620745069	720575940619511206	claw	228.652
LVIN	720575940611914850	720575940618903931	claw	356.679
LVIN	720575940611914850	720575940617931547	claw	335.872
LVIN	720575940611914850	720575940621174742	claw	243.619
LVIN	720575940611914850	720575940621786602	claw	266.256
LVIN	720575940611914850	720575940621936362	claw	284.335
LVIN	720575940611914850	720575940627583217	claw	1200.72
LVIN	720575940611914850	720575940628405882	claw	379.898
LVIN	720575940611914850	720575940630834503	claw	215.27
LVIN	720575940611914850	720575940632271780	claw	236.237
LVIN	720575940611914850	720575940637435726	claw	298.368
LVIN	720575940611914850	720575940646289955	claw	344.123
LVIN	720575940637736006	720575940643741384	claw	510.493
LVIN	720575940637736006	720575940618163013	claw	603.394
LVIN	720575940637736006	720575940618293589	claw	1227.45
LVIN	720575940637736006	720575940623859127	claw	131.78
LVIN	720575940637736006	720575940628145667	en_passant	2821.8
LVIN	720575940637736006	720575940630411894	en_passant	3268.95
LVIN	720575940637736006	720575940630428667	en_passant	2896.84
LVIN	720575940637736006	720575940629438825	claw	910.734
LVIN	720575940637736006	720575940635031403	claw	444.684
LVIN	720575940637736006	720575940643823816	claw	737.153
LVIN	720575940632070370	720575940605199305	en_passant	1671.3
LVIN	720575940632070370	720575940637037126	claw	194.71
LVIN	720575940619421319	720575940607520451	claw	222.248
LVIN	720575940638124376	720575940644677411	claw	164.311
LVIN	720575940610389602	720575940632271780	claw	846.855
LVIN	720575940616070283	720575940627251216	claw	435.826
LVIN	720575940616070283	720575940628405882	claw	105.605
LVIN	720575940616070283	720575940646289955	claw	339.209

## Sheet: Figure 2B-G
v630 Neuron ID	Neuron ID 05Oct2023	VPN or LVIN	FlyWire Super Class	Source of Visual Input	Cell Body Position	NT prediction	NT prediction score	NBLAST cluster	Type	Pathway to MB Left	Synapses to KCg-d_Left	# of KCg-d Partners_Left
720575940642484109	720575940642602203	VPN	visual_projection	Me	Left	acetylcholine	0.93	1	Me-1 (CB0304)	Both	206	13
720575940625733453	720575940625733453	VPN	visual_projection	Me	Left	acetylcholine	0.92	1	Me-1 (PLP.203)	Direct	5	1
720575940611425203	720575940632423439	VPN	visual_projection	Me	Left	acetylcholine	0.84	4	MC62	Direct	13	1
720575940640715392	720575940640715392	VPN	visual_projection	aMe	Left	acetylcholine	0.89	8	aMe12	Both	367	24
720575940628071311	720575940640836952	VPN	visual_projection	aMe	Right	acetylcholine	0.88	8	aMe12	Both	259	23
720575940622446106	720575940622446106	VPN	visual_projection	aMe	Left	acetylcholine	0.93	8	aMe12	Both	230	17
720575940641698523	720575940609627403	VPN	visual_projection	aMe	Left	acetylcholine	0.93	8	aMe12	Direct	184	15
720575940613151385	720575940625459464	VPN	visual_projection	aMe	Right	acetylcholine	0.93	8	aMe12	Both	40	4
720575940625261804	720575940647731252	VPN	visual_projection	aMe	Right	acetylcholine	0.94	8	aMe12	Both	16	2
720575940629299543	720575940632489743	VPN	visual_projection	aMe	Right	acetylcholine	0.93	8	aMe12	Both	14	2
720575940613126117	720575940632707944	VPN	visual_projection	Me	Left	acetylcholine	0.91	9	CB0081	Both	145	6
720575940621025262	720575940631057468	VPN	visual_projection	Me	Left	acetylcholine	0.94	10	Me-10 (ME.897)	Both	17	1
720575940619017387	720575940619017387	VPN	visual_projection	Me	Left	acetylcholine	0.91	15	Me-15 (ME.1557)	Direct	11	2
720575940640438643	720575940640438643	VPN	visual_projection	Me	Left	acetylcholine	0.91	15	Me-15 (ME.PLP.36)	Both	28	3
720575940639522357	720575940628913404	VPN	visual_projection	Me	Left	acetylcholine	0.9	15	Me-15 (ME.PLP.42)	Direct	20	3
720575940625315260	720575940635535511	VPN	visual_projection	Me	Left	acetylcholine	0.96	18	CB0111	Both	605	32
720575940632680223	720575940616412738	VPN	visual_projection	aMe	Left	acetylcholine	0.94	25	aMe26_L	Both	30	3
720575940653067254	720575940631298860	VPN	visual_projection	aMe	Left	acetylcholine	0.93	25	aMe26_L	Both	20	1
720575940625679911	720575940613941475	VPN	visual_projection	aMe	Left	acetylcholine	0.93	25	aMe26_L	Both	16	2
720575940621526143	720575940633292113	VPN	visual_projection	aMe	Right	acetylcholine	0.94	29	aMe26_R	Both	12	1
720575940614483887	720575940632823144	VPN	visual_projection	aMe	Right	acetylcholine	0.92	29	aMe26_R	Both	8	1
720575940605029664	720575940645913367	VPN	visual_projection	Lo	Left	acetylcholine	0.91	35	Lo-35 (hb697882667)	Both	517	24
720575940626849866	720575940626849866	VPN	visual_projection	Lo	Left	acetylcholine	0.89	38	Lo-38 (LO.PLP.479)	Direct	5	1
720575940620455408	720575940620455408	VPN	visual_projection	Lo	Left	acetylcholine	0.95	47	Lo-47 (LO.PLP.109)	Both	47	6
720575940631147382	720575940623139610	VPN	visual_projection	Me	Left	acetylcholine	0.84	60	CB0165	Both	11	1
720575940624611405	720575940624611405	VPN	visual_projection	Lo	Left	acetylcholine	0.93	80	SLP357	Both	154	9
720575940620233966	720575940620233966	VPN	visual_projection	Lo	Left	acetylcholine	0.96	80	SLP357	Direct	7	1
720575940615149836	720575940615149836	VPN	visual_projection	aMe	Left	acetylcholine	0.95	81	aMe20	Both	472	23
720575940618007508	720575940638192496	VPN	visual_projection	Lo	Left	acetylcholine	0.95	90	PLP091	Both	95	9
720575940613323378	720575940633183628	VPN	visual_projection	Lo	Left	acetylcholine	0.9	99	LT57	Both	5	1
720575940627710992	720575940635960255	VPN	visual_projection	Me	Left	acetylcholine	0.89	103	CB0167	Both	13	2
720575940642024437	720575940621806574	VPN	visual_projection	Lo	Left	acetylcholine	0.87	138	VES044	Both	7	1
720575940636036532	720575940636036532	VPN	visual_projection	Lo	Left	acetylcholine	0.94	138	VES044	Both	5	1
720575940623406605	720575940631706105	VPN	visual_projection	Me	Left	acetylcholine	0.92	143	CB0156	Direct	854	33
720575940624587447	720575940624587447	VPN	visual_projection	Lo	Left	acetylcholine	0.93	144	Lo-144 (LO.PLP.77)	Both	10	1
720575940614530866	720575940631340332	VPN	visual_projection	Lo	Left	acetylcholine	0.93	150	SLP449	Both	77	2
720575940607578460	720575940617101580	VPN	visual_projection	Lo	Left	acetylcholine	0.91	175	Lo-175 (LO.515)	Direct	10	1
720575940630585704	720575940630585704	VPN	visual_projection	Lo	Left	acetylcholine	0.89	178	Lo-178 (LO.SCL.7)	Direct	111	8
720575940622891242	720575940622891242	VPN	visual_projection	Lo	Left	acetylcholine	0.89	178	Lo-178 (LO.SLP.12)	Direct	101	8
720575940611955057	720575940637511525	VPN	visual_projection	Me	Left	acetylcholine	0.91	179	Me-179 (ME.745)	Both	53	5
720575940628884183	720575940628884183	VPN	visual_projection	Me	Left	acetylcholine	0.93	182	Me-182 (ME.PLP.37)	Both	82	4
720575940630737516	720575940630737516	VPN	visual_projection	Me	Left	acetylcholine	0.92	184	CB0389	Both	313	26
720575940624158195	720575940630575042	VPN	visual_projection	Me	Left	acetylcholine	0.9	186	Me-186 (ME.SLP.2)	Direct	17	2
720575940628838474	720575940632404555	VPN	visual_projection	Me	Left	acetylcholine	0.87	188	CB0171	Both	89	4
720575940635489387	720575940635489387	VPN	visual_projection	Lo	Left	acetylcholine	0.94	191	CB0274	Both	266	11
720575940635169888	720575940635169888	VPN	visual_projection	Lo	Left	acetylcholine	0.92	192	LT67	Both	9	1
720575940617883003	720575940617883003	VPN	visual_projection	Lo	Left	acetylcholine	0.86	193	LT75	Both	60	3
720575940638264629	720575940616992454	VPN	visual_projection	Lo	Left	acetylcholine	0.93	194	PLP126	Both	6	1
720575940631760426	720575940628804424	VPN	visual_projection	Me	Left	acetylcholine	0.76	197	MC62-d (MC62)	Direct	5	1

## Sheet: Figure 3A-C
v630 Neuron ID	Neuron ID 05Oct2023	VPN or LVIN	FlyWire Super Class	Source of Visual Input	Cell Body Position	NT prediction	NT prediction score	NBLAST cluster	Type	Pathway to MB Left	Synapses to KCg-d_Left	# of KCg-d Partners_Left
720575940640715392	720575940640715392	VPN	visual_projection	aMe	Left	acetylcholine	0.89	8	aMe12	Both	367	24
720575940628071311	720575940640836952	VPN	visual_projection	aMe	Right	acetylcholine	0.88	8	aMe12	Both	259	23
720575940622446106	720575940622446106	VPN	visual_projection	aMe	Left	acetylcholine	0.93	8	aMe12	Both	230	17
720575940641698523	720575940609627403	VPN	visual_projection	aMe	Left	acetylcholine	0.93	8	aMe12	Direct	184	15
720575940613151385	720575940625459464	VPN	visual_projection	aMe	Right	acetylcholine	0.93	8	aMe12	Both	40	4
720575940625261804	720575940647731252	VPN	visual_projection	aMe	Right	acetylcholine	0.94	8	aMe12	Both	16	2
720575940629299543	720575940632489743	VPN	visual_projection	aMe	Right	acetylcholine	0.93	8	aMe12	Both	14	2
720575940606259134	720575940640884899	VPN	visual_projection	aMe	Right	glutamate	0.6	74	aMe19a	Indirect	0	0
720575940615149836	720575940615149836	VPN	visual_projection	aMe	Left	acetylcholine	0.95	81	aMe20	Both	472	23
720575940607900290	720575940634935065	VPN	visual_projection	aMe	Left	Unknown	NA	153	aMe25	Indirect	0	0
720575940632680223	720575940616412738	VPN	visual_projection	aMe	Left	acetylcholine	0.94	25	aMe26_L	Both	30	3
720575940653067254	720575940631298860	VPN	visual_projection	aMe	Left	acetylcholine	0.93	25	aMe26_L	Both	20	1
720575940625679911	720575940613941475	VPN	visual_projection	aMe	Left	acetylcholine	0.93	25	aMe26_L	Both	16	2
720575940621526143	720575940633292113	VPN	visual_projection	aMe	Right	acetylcholine	0.94	29	aMe26_R	Both	12	1
720575940614483887	720575940632823144	VPN	visual_projection	aMe	Right	acetylcholine	0.92	29	aMe26_R	Both	8	1
720575940612495331	720575940612495331	VPN	visual_projection	aMe	Right	acetylcholine	0.95	29	aMe26_R	Indirect	0	0
720575940623949192	720575940631763909	VPN	visual_projection	aMe	Left	Unknown	NA	58	aMe3	Indirect	0	0
720575940605184958	720575940605184958	VPN	visual_projection	aMe	Left	acetylcholine	0.86	16	aMe5	Indirect	0	0
720575940606077472	720575940640541347	VPN	visual_projection	aMe	Left	acetylcholine	0.76	16	aMe5	Indirect	0	0
720575940632877004	720575940647804212	VPN	visual_projection	aMe	Left	acetylcholine	0.82	16	aMe5	Indirect	0	0
720575940644186016	720575940637460069	VPN	visual_projection	aMe	Left	acetylcholine	0.81	16	aMe5	Indirect	0	0
720575940631783372	720575940631783372	LVIN	central	NA - LVIN	Left	acetylcholine	0.9		AVLP041	Direct	25	2
720575940632219361	720575940632219361	LVIN	central	NA - LVIN	Left	acetylcholine	0.87		AVLP043	Direct	72	4
720575940618422941	720575940618422941	LVIN	central	NA - LVIN	Left	acetylcholine	0.86		AVLP043	Direct	29	2
720575940644682952	720575940644682952	VPN	visual_projection	Me	Left	acetylcholine	0.84	108	CB0002	Indirect	0	0
720575940613126117	720575940632707944	VPN	visual_projection	Me	Left	acetylcholine	0.91	9	CB0081	Both	145	6
720575940625315260	720575940635535511	VPN	visual_projection	Me	Left	acetylcholine	0.96	18	CB0111	Both	605	32
720575940625063356	720575940625063356	VPN	visual_projection	Me	Left	glutamate	0.54	188	CB0123	Indirect	0	0
720575940623583752	720575940633675603	VPN	visual_projection	Lo	Left	acetylcholine	0.89	92	CB0146	Indirect	0	0
720575940623406605	720575940631706105	VPN	visual_projection	Me	Left	acetylcholine	0.92	143	CB0156	Direct	854	33
720575940631147382	720575940623139610	VPN	visual_projection	Me	Left	acetylcholine	0.84	60	CB0165	Both	11	1
720575940627710992	720575940635960255	VPN	visual_projection	Me	Left	acetylcholine	0.89	103	CB0167	Both	13	2
720575940628838474	720575940632404555	VPN	visual_projection	Me	Left	acetylcholine	0.87	188	CB0171	Both	89	4
720575940609141257	720575940609141257	VPN	visual_projection	Lo	Left	acetylcholine	0.89	117	CB0205	Indirect	0	0
720575940625508610	720575940625508610	VPN	visual_projection	Me	Left	acetylcholine	0.93	110	CB0236	Indirect	0	0
720575940627202691	720575940627285860	VPN	visual_projection	Me	Left	glutamate	0.51	19	CB0243	Indirect	0	0
720575940621904560	720575940621570496	VPN	visual_projection	Me	Right	glutamate	0.47	19	CB0243	Indirect	0	0
720575940635489387	720575940635489387	VPN	visual_projection	Lo	Left	acetylcholine	0.94	191	CB0274	Both	266	11
720575940642484109	720575940642602203	VPN	visual_projection	Me	Left	acetylcholine	0.93	1	CB0304	Both	206	13
720575940619962417	720575940619962417	VPN	visual_projection	Me	Right	glutamate	0.55	28	CB0383	Indirect	0	0
720575940630737516	720575940630737516	VPN	visual_projection	Me	Left	acetylcholine	0.92	184	CB0389	Both	313	26
720575940608287701	720575940608287701	VPN	visual_projection	LoP	Left	glutamate	0.59	119	CB0425	Indirect	0	0
720575940622724521	720575940622724521	VPN	visual_projection	Me	Left	glutamate	0.67	113	CB0447	Indirect	0	0
720575940624951847	720575940624951847	LVIN	central	NA - LVIN	Left	gaba	0.85		CL063	Direct	106	17
720575940619522974	720575940619522974	LVIN	central	NA - LVIN	Left	acetylcholine	0.92		CL200	Direct	23	2
720575940622350550	720575940622350550	LVIN	central	NA - LVIN	Left	acetylcholine	0.88		CL258	Direct	184	10
720575940603976672	720575940603976672	LVIN	central	NA - LVIN	Left	acetylcholine	0.88		CL258	Direct	114	7
720575940631672632	720575940631672632	VPN	visual_projection	Lo	Left	glutamate	0.52	137	CL284	Indirect	0	0
720575940632652319	720575940632652319	LVIN	central	NA - LVIN	Left	acetylcholine	0.55		CL352	Direct	7	1
720575940625395699	720575940618774301	VPN	visual_projection	Lo	Left	Unknown	NA	156	hb1159944202	Indirect	0	0
720575940627154152	720575940640550563	VPN	visual_projection	Lo	Right	Unknown	NA	202	hb1159944202	Indirect	0	0
720575940615799263	720575940637667726	VPN	visual_projection	Lo	Left	acetylcholine	0.93	157	hb574058475	Indirect	0	0
720575940631807827	720575940631807827	VPN	visual_projection	Lo	Left	acetylcholine	0.96	35	hb575063620	Indirect	0	0
720575940605029664	720575940645913367	VPN	visual_projection	Lo	Left	acetylcholine	0.91	35	hb697882667	Both	517	24
720575940605465888	720575940605465888	VPN	visual_projection	Me	Left	acetylcholine	0.93	69	hb759632919	Indirect	0	0
720575940635102320	720575940635102320	VPN	visual_projection	Lo	Left	acetylcholine	0.81	91	IB019	Indirect	0	0
720575940630204098	720575940630204098	VPN	visual_projection	Lo	Left	acetylcholine	0.72	129	LC15	Indirect	0	0
720575940619685803	720575940619685803	VPN	visual_projection	Lo	Left	acetylcholine	0.71	129	LC15	Indirect	0	0
720575940622511507	720575940622511507	VPN	visual_projection	Lo	Left	acetylcholine	0.71	129	LC15	Indirect	0	0
720575940638126755	720575940638126755	VPN	visual_projection	Lo	Left	acetylcholine	0.69	129	LC15	Indirect	0	0
720575940610026947	720575940610026947	VPN	visual_projection	Lo	Left	acetylcholine	0.74	129	LC15	Indirect	0	0
720575940622723878	720575940622723878	VPN	visual_projection	Lo	Left	acetylcholine	0.72	129	LC15	Indirect	0	0
720575940605007550	720575940605007550	VPN	visual_projection	Lo	Left	acetylcholine	0.71	129	LC15	Indirect	0	0
720575940609548920	720575940609548920	VPN	visual_projection	Lo	Left	acetylcholine	0.64	129	LC15	Indirect	0	0
720575940618860081	720575940618860081	VPN	visual_projection	Lo	Left	acetylcholine	0.83	128	LC24	Indirect	0	0
720575940626257930	720575940626257930	VPN	visual_projection	Lo	Left	acetylcholine	0.77	128	LC24	Indirect	0	0
720575940632802841	720575940632802841	VPN	visual_projection	Lo	Left	acetylcholine	0.74	128	LC24	Indirect	0	0
720575940625571256	720575940625571256	VPN	visual_projection	Lo	Left	acetylcholine	0.84	128	LC24	Indirect	0	0
720575940611623397	720575940611623397	VPN	visual_projection	Lo	Left	acetylcholine	0.83	128	LC24	Indirect	0	0
720575940634171759	720575940634171759	VPN	visual_projection	Lo	Left	acetylcholine	0.84	46	LC36	Indirect	0	0
720575940618601473	720575940625663468	VPN	visual_projection	Lo	Left	glutamate	0.82	135	LC37a, LC37b	Indirect	0	0
720575940621065712	720575940621065712	VPN	visual_projection	Lo	Left	glutamate	0.8	135	LC37a, LC37b	Indirect	0	0
720575940624919079	720575940624919079	VPN	visual_projection	Lo	Left	glutamate	0.77	135	LC37a, LC37b	Indirect	0	0
720575940627412123	720575940627412123	VPN	visual_projection	Lo	Left	glutamate	0.68	135	LC37a, LC37b	Indirect	0	0
720575940615612822	720575940615612822	VPN	visual_projection	Lo	Left	glutamate	0.66	135	LC37a, LC37b	Indirect	0	0
720575940610767066	720575940610767066	VPN	visual_projection	Lo	Left	acetylcholine	0.88	52	LC40a, LC40b	Indirect	0	0
720575940645834036	720575940645834036	VPN	visual_projection	Lo	Left	acetylcholine	0.91	52	LC40a, LC40b	Indirect	0	0
720575940616588217	720575940622862324	VPN	visual_projection	Lo	Left	acetylcholine	0.85	52	LC40a, LC40b	Indirect	0	0
720575940605582508	720575940605582508	VPN	visual_projection	Lo	Left	acetylcholine	0.83	52	LC40a, LC40b	Indirect	0	0
720575940623401513	720575940623401513	VPN	visual_projection	Lo	Left	acetylcholine	0.83	52	LC40a, LC40b	Indirect	0	0
720575940614722611	720575940614722611	VPN	visual_projection	Lo	Left	acetylcholine	0.91	52	LC40a, LC40b	Indirect	0	0
720575940624718153	720575940624718153	VPN	visual_projection	Lo	Left	acetylcholine	0.91	52	LC40a, LC40b	Indirect	0	0
720575940630709499	720575940630709499	VPN	visual_projection	Lo	Left	acetylcholine	0.91	52	LC40a, LC40b	Indirect	0	0
720575940623574798	720575940623574798	VPN	visual_projection	Lo	Left	acetylcholine	0.9	52	LC40a, LC40b	Indirect	0	0
720575940636163440	720575940636163440	VPN	visual_projection	Lo	Left	acetylcholine	0.9	52	LC40a, LC40b	Indirect	0	0
720575940636282431	720575940636282431	VPN	visual_projection	Lo	Left	acetylcholine	0.9	52	LC40a, LC40b	Indirect	0	0
720575940633428415	720575940633428415	VPN	visual_projection	Lo	Left	acetylcholine	0.92	52	LC40a, LC40b	Indirect	0	0
720575940611317618	720575940611317618	VPN	visual_projection	Lo	Left	acetylcholine	0.89	52	LC40a, LC40b	Indirect	0	0
720575940630342135	720575940630342135	VPN	visual_projection	Lo	Left	acetylcholine	0.89	52	LC40a, LC40b	Indirect	0	0
720575940631785261	720575940631785261	VPN	visual_projection	Lo	Left	acetylcholine	0.86	52	LC40a, LC40b	Indirect	0	0
720575940624949379	720575940624949379	VPN	visual_projection	Lo	Left	acetylcholine	0.93	48	LC41	Indirect	0	0
720575940615438495	720575940615438495	LVIN	central	NA - LVIN	Left	acetylcholine	0.96		LHPV3c1	Direct	102	4
720575940635718255	720575940635718255	LVIN	central	NA - LVIN	Left	acetylcholine	0.97		LHPV8c1	Direct	49	4
720575940628808448	720575940625790904	VPN	visual_projection	Lo	Left	acetylcholine	0.89	158	LO.1458	Indirect	0	0
720575940620464331	720575940620464331	VPN	visual_projection	Lo	Left	acetylcholine	0.88	159	LO.1694	Indirect	0	0
720575940616663602	720575940616663602	VPN	visual_projection	Lo	Right	acetylcholine	0.88	203	LO.1885	Indirect	0	0
720575940607578460	720575940617101580	VPN	visual_projection	Lo	Left	acetylcholine	0.91	175	LO.515	Direct	10	1
720575940632401745	720575940632401745	VPN	visual_projection	Lo	Left	acetylcholine	0.88	126	LO.AOTU.3	Indirect	0	0
720575940617386309	720575940617386309	VPN	visual_projection	Lo	Left	glutamate	0.72	160	LO.ICL.26	Indirect	0	0
720575940638558115	720575940638558115	VPN	visual_projection	Lo	Left	acetylcholine	0.91	100	LO.PLP.107	Indirect	0	0
720575940620455408	720575940620455408	VPN	visual_projection	Lo	Left	acetylcholine	0.95	47	LO.PLP.109	Both	47	6
720575940603886880	720575940603886880	VPN	visual_projection	Lo	Left	acetylcholine	0.94	140	LO.PLP.129	Indirect	0	0
720575940630434858	720575940630434858	VPN	visual_projection	Lo	Left	acetylcholine	0.93	140	LO.PLP.157	Indirect	0	0
720575940626701886	720575940626701886	VPN	visual_projection	Lo	Left	acetylcholine	0.88	136	LO.PLP.293	Indirect	0	0
720575940626874442	720575940626874442	VPN	visual_projection	Lo	Left	acetylcholine	0.92	71	LO.PLP.353	Indirect	0	0
720575940626849866	720575940626849866	VPN	visual_projection	Lo	Left	acetylcholine	0.89	38	LO.PLP.479	Direct	5	1
720575940632894239	720575940624724202	VPN	visual_projection	Lo	Left	glutamate	0.76	56	LO.PLP.489	Indirect	0	0
720575940611530213	720575940611530213	VPN	visual_projection	Lo	Left	glutamate	0.61	131	LO.PLP.50	Indirect	0	0
720575940624587447	720575940624587447	VPN	visual_projection	Lo	Left	acetylcholine	0.93	144	LO.PLP.77	Both	10	1
720575940627704189	720575940627704189	VPN	visual_projection	Lo	Left	acetylcholine	0.93	45	LO.PLP.89	Indirect	0	0
720575940627715721	720575940627715721	VPN	visual_projection	Lo	Left	glutamate	0.53	127	LO.PLP.90	Indirect	0	0
720575940619068843	720575940619068843	VPN	visual_projection	Lo	Left	acetylcholine	0.93	140	LO.PLP.99	Indirect	0	0
720575940655593121	720575940655593121	VPN	visual_projection	Lo	Left	acetylcholine	0.63	130	LO.PVLP.116	Indirect	0	0
720575940626019197	720575940626019197	VPN	visual_projection	Lo	Left	glutamate	0.63	127	LO.PVLP.610	Indirect	0	0
720575940630585704	720575940630585704	VPN	visual_projection	Lo	Left	acetylcholine	0.89	178	LO.SCL.7	Direct	111	8
720575940625610270	720575940625610270	VPN	visual_projection	Lo	Left	acetylcholine	0.91	71	LO.SCL.8	Indirect	0	0
720575940622891242	720575940622891242	VPN	visual_projection	Lo	Left	acetylcholine	0.89	178	LO.SLP.12	Direct	101	8
720575940629376528	720575940629376528	VPN	visual_projection	Lo	Right	gaba	0.91	161	LT43	Indirect	0	0
720575940630879548	720575940630879548	VPN	visual_projection	Lo	Right	gaba	0.91	161	LT43	Indirect	0	0
720575940607947954	720575940645104840	VPN	visual_projection	Lo	Left	gaba	0.9	161	LT43	Indirect	0	0
720575940610053827	720575940610053827	VPN	visual_projection	Lo	Left	gaba	0.88	161	LT43	Indirect	0	0
720575940613323378	720575940633183628	VPN	visual_projection	Lo	Left	acetylcholine	0.9	99	LT57	Both	5	1
720575940627665513	720575940633560095	VPN	visual_projection	Lo	Left	acetylcholine	0.86	99	LT57	Indirect	0	0
720575940621316443	720575940621316443	VPN	visual_projection	Lo	Left	acetylcholine	0.88	99	LT57	Indirect	0	0
720575940620795784	720575940620795784	VPN	visual_projection	Lo	Left	acetylcholine	0.82	101	LT59	Indirect	0	0
720575940635169888	720575940635169888	VPN	visual_projection	Lo	Left	acetylcholine	0.92	192	LT67	Both	9	1
720575940632659271	720575940617631574	VPN	visual_projection	Lo	Left	acetylcholine	0.93	142	LT72	Indirect	0	0
720575940617883003	720575940617883003	VPN	visual_projection	Lo	Left	acetylcholine	0.86	193	LT75	Both	60	3
720575940628192359	720575940628192359	VPN	visual_projection	Lo	Left	acetylcholine	0.81	55	LT85	Indirect	0	0
720575940613783277	720575940613783277	VPN	visual_projection	Lo	Left	acetylcholine	0.86	133	LT87	Indirect	0	0
720575940633617377	720575940606769854	LVIN	central	NA - LVIN	Left	gaba	0.83		MB-C1	Direct	15	2
720575940616298470	720575940616298470	VPN	visual_projection	Me	Left	acetylcholine	0.9	162	MC61, MC64	Indirect	0	0
720575940610507618	720575940610507618	VPN	visual_projection	Me	Left	acetylcholine	0.9	162	MC61, MC64	Indirect	0	0
720575940611425203	720575940632423439	VPN	visual_projection	Me	Left	acetylcholine	0.84	4	MC62	Direct	13	1
720575940631760426	720575940628804424	VPN	visual_projection	Me	Left	acetylcholine	0.76	197	MC62	Direct	5	1
720575940621591792	720575940621591792	VPN	visual_projection	Me	Left	acetylcholine	0.9	163	MC62	Indirect	0	0
720575940611429233	720575940611429233	VPN	visual_projection	Me	Left	acetylcholine	0.92	163	MC62	Indirect	0	0
720575940615121570	720575940615121570	VPN	visual_projection	Me	Left	acetylcholine	0.92	163	MC62	Indirect	0	0
720575940627851657	720575940627851657	VPN	visual_projection	Me	Left	acetylcholine	0.94	163	MC62	Indirect	0	0
720575940611794894	720575940611794894	VPN	visual_projection	Me	Left	acetylcholine	0.92	163	MC62	Indirect	0	0
720575940635962223	720575940645743908	VPN	visual_projection	Me	Left	acetylcholine	0.89	163	MC62	Indirect	0	0
720575940614259679	720575940614259679	VPN	visual_projection	Me	Left	acetylcholine	0.83	163	MC62	Indirect	0	0
720575940614853318	720575940632921144	VPN	visual_projection	Me	Left	acetylcholine	0.89	163	MC62	Indirect	0	0
720575940620024641	720575940620024641	VPN	visual_projection	Me	Left	acetylcholine	0.92	163	MC62	Indirect	0	0
720575940620884062	720575940645721636	VPN	visual_projection	Me	Left	acetylcholine	0.89	163	MC62	Indirect	0	0
720575940624279629	720575940624279629	VPN	visual_projection	Me	Left	acetylcholine	0.93	163	MC62	Indirect	0	0
720575940625423618	720575940625423618	VPN	visual_projection	Me	Left	acetylcholine	0.87	163	MC62	Indirect	0	0
720575940625684569	720575940625684569	VPN	visual_projection	Me	Left	acetylcholine	0.93	163	MC62	Indirect	0	0
720575940626163837	720575940626163837	VPN	visual_projection	Me	Left	acetylcholine	0.91	163	MC62	Indirect	0	0
720575940626710547	720575940626710547	VPN	visual_projection	Me	Left	acetylcholine	0.91	163	MC62	Indirect	0	0
720575940628030567	720575940628030567	VPN	visual_projection	Me	Left	acetylcholine	0.51	163	MC62	Indirect	0	0
720575940632940627	720575940632940627	VPN	visual_projection	Me	Left	acetylcholine	0.91	163	MC62	Indirect	0	0
720575940628729722	720575940628729722	VPN	visual_projection	Me	Left	acetylcholine	0.93	163	MC62	Indirect	0	0
720575940618824021	720575940618824021	VPN	visual_projection	Me	Left	acetylcholine	0.93	163	MC62	Indirect	0	0
720575940627911579	720575940627911579	VPN	visual_projection	Me	Left	acetylcholine	0.9	163	MC62	Indirect	0	0
720575940638091342	720575940629730064	VPN	visual_projection	Me	Left	acetylcholine	0.91	163	MC62	Indirect	0	0
720575940616072081	720575940616072081	VPN	visual_projection	Me	Left	acetylcholine	0.92	163	MC62	Indirect	0	0
720575940619378624	720575940635679127	VPN	visual_projection	Me	Left	acetylcholine	0.9	163	MC62	Indirect	0	0
720575940626760872	720575940626760872	VPN	visual_projection	Me	Left	acetylcholine	0.92	163	MC62	Indirect	0	0
720575940626779304	720575940626779304	VPN	visual_projection	Me	Left	acetylcholine	0.92	163	MC62	Indirect	0	0
720575940631307339	720575940631307339	VPN	visual_projection	Me	Left	acetylcholine	0.92	163	MC62	Indirect	0	0
720575940622785207	720575940622785207	VPN	visual_projection	Me	Left	acetylcholine	0.93	163	MC62	Indirect	0	0
720575940624783760	720575940624783760	VPN	visual_projection	Me	Left	acetylcholine	0.9	163	MC62	Indirect	0	0
720575940616121915	720575940615041711	VPN	visual_projection	Me	Left	acetylcholine	0.76	164	MC62	Indirect	0	0
720575940632845476	720575940632845476	VPN	visual_projection	Me	Left	acetylcholine	0.81	20	MC65	Indirect	0	0
720575940612524261	720575940631370460	VPN	visual_projection	Me	Left	acetylcholine	0.78	20	MC65	Indirect	0	0
720575940627257725	720575940626263373	VPN	visual_projection	Me	Left	acetylcholine	0.82	20	MC65	Indirect	0	0
720575940619017387	720575940619017387	VPN	visual_projection	Me	Left	acetylcholine	0.91	15	ME.1557	Direct	11	2
720575940635554239	720575940635554239	VPN	visual_projection	Me	Left	glutamate	0.53	12	ME.15969	Indirect	0	0
720575940626629732	720575940625314633	VPN	visual_projection	Me	Left	acetylcholine	0.86	21	ME.16664	Indirect	0	0
720575940620393142	720575940620393142	VPN	visual_projection	Me	Right	acetylcholine	0.9	203	ME.17312	Indirect	0	0
720575940628275272	720575940615693474	VPN	visual_projection	Me	Left	acetylcholine	0.82	172	ME.18208	Indirect	0	0
720575940612079822	720575940625868519	VPN	visual_projection	Me	Left	glutamate	0.5	184	ME.18540	Indirect	0	0
720575940625527228	720575940625527228	VPN	visual_projection	Me	Left	acetylcholine	0.9	112	ME.19489	Indirect	0	0
720575940638193242	720575940638193242	VPN	visual_projection	Me	Left	glutamate	0.47	106	ME.20609	Indirect	0	0
720575940627496847	720575940627496847	VPN	visual_projection	Me	Right	acetylcholine	0.82	204	ME.2095	Indirect	0	0
720575940626625874	720575940626625874	VPN	visual_projection	Me	Left	acetylcholine	0.9	112	ME.22243	Indirect	0	0
720575940648127620	720575940619303237	VPN	visual_projection	Me	Left	acetylcholine	0.82	173	ME.23502	Indirect	0	0
720575940613077969	720575940623184041	VPN	visual_projection	Me	Left	glutamate	0.67	14	ME.24260	Indirect	0	0
720575940620929926	720575940616311007	VPN	visual_projection	Me	Left	acetylcholine	0.9	63	ME.4862	Indirect	0	0
720575940629402667	720575940633750611	VPN	visual_projection	Me	Left	glutamate	0.68	14	ME.4958	Indirect	0	0
720575940644342807	720575940610490819	VPN	visual_projection	Me	Left	glutamate	0.59	107	ME.5735	Indirect	0	0
720575940617584273	720575940642592475	VPN	visual_projection	Me	Right	acetylcholine	0.94	75	ME.687	Indirect	0	0
720575940641791989	720575940641791989	VPN	visual_projection	Me	Right	acetylcholine	0.96	75	ME.703	Indirect	0	0
720575940611955057	720575940637511525	VPN	visual_projection	Me	Left	acetylcholine	0.91	179	ME.745	Both	53	5
720575940621025262	720575940631057468	VPN	visual_projection	Me	Left	acetylcholine	0.94	10	ME.897	Both	17	1
720575940614544680	720575940614544680	VPN	visual_projection	Me	Left	acetylcholine	0.94	10	ME.919	Indirect	0	0
720575940617202461	720575940619997854	VPN	visual_projection	Me	Left	acetylcholine	0.9	172	ME.LO.12512	Indirect	0	0
720575940614385554	720575940619689280	VPN	visual_projection	Me	Left	gaba	0.87	65	ME.PLP.100	Indirect	0	0
720575940634280674	720575940634280674	VPN	visual_projection	Me	Left	glutamate	0.68	200	ME.PLP.118	Indirect	0	0
720575940612993191	720575940612993191	VPN	visual_projection	Me	Left	gaba	0.86	65	ME.PLP.124	Indirect	0	0
720575940622141424	720575940622141424	VPN	visual_projection	Me	Left	acetylcholine	0.85	112	ME.PLP.133	Indirect	0	0
720575940607516508	720575940629434118	VPN	visual_projection	Me	Left	glutamate	0.47	61	ME.PLP.15	Indirect	0	0
720575940624996298	720575940624996298	VPN	visual_projection	Me	Left	glutamate	0.47	21	ME.PLP.162	Indirect	0	0
720575940622336280	720575940622336280	VPN	visual_projection	Me	Left	acetylcholine	0.77	201	ME.PLP.172	Indirect	0	0
720575940611396266	720575940611396266	VPN	visual_projection	Me	Left	acetylcholine	0.79	13	ME.PLP.177	Indirect	0	0
720575940614497734	720575940635699863	VPN	visual_projection	Me	Left	acetylcholine	0.9	22	ME.PLP.190	Indirect	0	0
720575940613267990	720575940634931225	VPN	visual_projection	Me	Left	acetylcholine	0.87	23	ME.PLP.202	Indirect	0	0
720575940638247357	720575940638247357	VPN	visual_projection	Me	Left	acetylcholine	0.89	22	ME.PLP.209	Indirect	0	0
720575940632640737	720575940632640737	VPN	visual_projection	Me	Left	acetylcholine	0.9	174	ME.PLP.228	Indirect	0	0
720575940631408159	720575940631408159	VPN	visual_projection	Me	Right	acetylcholine	0.89	205	ME.PLP.229	Indirect	0	0
720575940613204650	720575940613204650	VPN	visual_projection	Me	Left	glutamate	0.71	200	ME.PLP.245	Indirect	0	0
720575940619460688	720575940619460688	VPN	visual_projection	Me	Left	acetylcholine	0.93	104	ME.PLP.254	Indirect	0	0
720575940643690184	720575940630607354	VPN	visual_projection	Me	Left	acetylcholine	0.9	66	ME.PLP.30	Indirect	0	0
720575940640438643	720575940640438643	VPN	visual_projection	Me	Left	acetylcholine	0.91	15	ME.PLP.36	Both	28	3
720575940628884183	720575940628884183	VPN	visual_projection	Me	Left	acetylcholine	0.93	182	ME.PLP.37	Both	82	4
720575940639522357	720575940628913404	VPN	visual_projection	Me	Left	acetylcholine	0.9	15	ME.PLP.42	Direct	20	3
720575940637503662	720575940615649942	VPN	visual_projection	Me	Left	acetylcholine	0.93	180	ME.PLP.55	Indirect	0	0
720575940640527192	720575940624437700	VPN	visual_projection	Me	Left	glutamate	0.7	200	ME.PLP.67	Indirect	0	0
720575940619373421	720575940628743441	VPN	visual_projection	Me	Left	acetylcholine	0.85	187	ME.SCL.4	Indirect	0	0
720575940624158195	720575940630575042	VPN	visual_projection	Me	Left	acetylcholine	0.9	186	ME.SLP.2	Direct	17	2
720575940625291668	720575940624910855	VPN	visual_projection	Me	Left	acetylcholine	0.84	26	ML1	Indirect	0	0
720575940625558349	720575940614450157	VPN	visual_projection	Me	Left	acetylcholine	0.77	26	ML1	Indirect	0	0
720575940625630478	720575940621784923	VPN	visual_projection	Me	Left	acetylcholine	0.86	26	ML1	Indirect	0	0
720575940627672445	720575940626567216	VPN	visual_projection	Me	Left	acetylcholine	0.79	26	ML1	Indirect	0	0
720575940609125641	720575940609125641	VPN	visual_projection	Ocellar	Right	acetylcholine	0.98	123	OCG04	Indirect	0	0
720575940622649633	720575940622649633	VPN	visual_projection	Ocellar	Right	acetylcholine	0.97	123	OCG04	Indirect	0	0
720575940634619060	720575940634619060	VPN	visual_projection	Me	Right	acetylcholine	0.91	1	PLP.108	Indirect	0	0
720575940625733453	720575940625733453	VPN	visual_projection	Me	Left	acetylcholine	0.92	1	PLP.203	Direct	5	1
720575940622440461	720575940622440461	LVIN	central	NA - LVIN	Left	Unknown	NA		PLP.349	Direct	5	1
720575940619677854	720575940619677854	VPN	visual_projection	Lo	Left	Unknown	NA	199	PLP.404	Indirect	0	0
720575940634033378	720575940642395381	VPN	visual_projection	Me	Left	acetylcholine	0.92	168	PLP.483	Indirect	0	0
720575940616740130	720575940633169479	VPN	visual_projection	Me	Left	glutamate	0.53	21	PLP.516	Indirect	0	0
720575940632438227	720575940624054015	VPN	visual_projection	Me	Left	acetylcholine	0.91	169	PLP.547	Indirect	0	0
720575940627256586	720575940620343345	LVIN	central	NA - LVIN	Left	acetylcholine	0.9		PLP.78	Direct	438	24
720575940614047890	720575940614047890	VPN	visual_projection	Lo	Right	acetylcholine	0.9	198	PLP011, SLP339	Indirect	0	0
720575940621374374	720575940621374374	VPN	visual_projection	Lo	Right	acetylcholine	0.9	198	PLP011, SLP339	Indirect	0	0
720575940628694394	720575940628694394	VPN	visual_projection	Lo	Left	acetylcholine	0.9	198	PLP011, SLP339	Indirect	0	0
720575940636772014	720575940636772014	VPN	visual_projection	Lo	Left	acetylcholine	0.93	198	PLP011, SLP339	Indirect	0	0
720575940618007508	720575940638192496	VPN	visual_projection	Lo	Left	acetylcholine	0.95	90	PLP091	Both	95	9
720575940631718930	720575940631718930	LVIN	central	NA - LVIN	Left	acetylcholine	0.89		PLP120, PLP145	Direct	75	6
720575940630124050	720575940630124050	LVIN	central	NA - LVIN	Left	acetylcholine	0.92		PLP120, PLP145	Direct	50	5
720575940620308416	720575940620308416	VPN	visual_projection	Lo	Left	acetylcholine	0.9	51	PLP125	Indirect	0	0
720575940633506667	720575940633506667	VPN	visual_projection	Lo	Left	acetylcholine	0.91	51	PLP125	Indirect	0	0
720575940638264629	720575940616992454	VPN	visual_projection	Lo	Left	acetylcholine	0.93	194	PLP126	Both	6	1
720575940626248250	720575940626248250	LVIN	central	NA - LVIN	Left	gaba	0.83		PLP131	Direct	5	1
720575940621542792	720575940618660765	VPN	visual_projection	Lo	Left	acetylcholine	0.9	177	PLP147	Indirect	0	0
720575940617333249	720575940617333249	VPN	visual_projection	Lo	Left	acetylcholine	0.89	50	PLP153	Indirect	0	0
720575940608842435	720575940639874493	VPN	visual_projection	Lo	Left	acetylcholine	0.88	96	PLP153	Indirect	0	0
720575940620470219	720575940625380425	VPN	visual_projection	Lo	Left	acetylcholine	0.92	97	PLP153	Indirect	0	0
720575940643862820	720575940643862820	VPN	visual_projection	Lo	Left	acetylcholine	0.9	136	PLP153	Indirect	0	0
720575940624473904	720575940624473904	VPN	visual_projection	Lo	Left	acetylcholine	0.88	170	PLP153	Indirect	0	0
720575940628139113	720575940628139113	VPN	visual_projection	Lo	Left	acetylcholine	0.95	171	PLP153	Indirect	0	0
720575940610516430	720575940618445497	LVIN	central	NA - LVIN	Left	acetylcholine	0.92		PLP177	Direct	45	4
720575940623004563	720575940630799810	VPN	visual_projection	Lo	Left	glutamate	0.75	49	PLP183	Indirect	0	0
720575940620745069	720575940620745069	LVIN	central	NA - LVIN	Left	glutamate	0.69		PLP185, PLP186	Direct	8	1
720575940618833112	720575940618382292	VPN	visual_projection	LoP	Left	acetylcholine	0.73	54	PLP207	Indirect	0	0
720575940624274439	720575940617208251	VPN	visual_projection	LoP	Left	acetylcholine	0.79	54	PLP207	Indirect	0	0
720575940629784219	720575940629784219	VPN	visual_projection	LoP	Left	acetylcholine	0.74	54	PLP207	Indirect	0	0
720575940624603901	720575940611914850	LVIN	central	NA - LVIN	Right	acetylcholine	0.97		PLP231	Direct	109	10
720575940637736006	720575940637736006	LVIN	central	NA - LVIN	Left	acetylcholine	0.93		PLP251	Direct	250	10
720575940632070370	720575940632070370	LVIN	central	NA - LVIN	Left	acetylcholine	0.9		PVLP.SCL.2	Direct	35	2
720575940619421319	720575940619421319	LVIN	central	NA - LVIN	Left	acetylcholine	0.87		PVLP.SLP.13	Direct	6	1
720575940638124376	720575940638124376	LVIN	central	NA - LVIN	Left	glutamate	0.86		SCL.56	Direct	10	1
720575940610389602	720575940610389602	LVIN	central	NA - LVIN	Left	acetylcholine	0.9		SLP223, SLP224	Direct	9	1
720575940624611405	720575940624611405	VPN	visual_projection	Lo	Left	acetylcholine	0.93	80	SLP357	Both	154	9
720575940620233966	720575940620233966	VPN	visual_projection	Lo	Left	acetylcholine	0.96	80	SLP357	Direct	7	1
720575940614530866	720575940631340332	VPN	visual_projection	Lo	Left	acetylcholine	0.93	150	SLP449	Both	77	2
720575940616070283	720575940616070283	LVIN	central	NA - LVIN	Left	acetylcholine	0.68		SMP459, SMP460	Direct	27	2
720575940642024437	720575940621806574	VPN	visual_projection	Lo	Left	acetylcholine	0.87	138	VES044	Both	7	1
720575940636036532	720575940636036532	VPN	visual_projection	Lo	Left	acetylcholine	0.94	138	VES044	Both	5	1
720575940629058560	720575940631158487	VPN	visual_projection	Lo	Left	acetylcholine	0.91	189	VES080	Indirect	0	0
720575940616260146	720575940616260146	VPN	visual_projection	LoP	Left	acetylcholine	0.86	116	WED068	Indirect	0	0
720575940629577475	720575940629577475	VPN	visual_projection	LoP	Left	acetylcholine	0.88	116	WED068	Indirect	0	0
720575940634166242	720575940634166242	VPN	visual_projection	LoP	Left	acetylcholine	0.89	116	WED068	Indirect	0	0

## Sheet: Figure 3D
Presynaptic VPN Type	VPN ID	Postsynaptic LVIN Type	LVIN ID	Synapses
aMe12	720575940640715392	PLP231	720575940624603901	16
aMe12	720575940613151385	PLP231	720575940624603901	14
aMe12	720575940628071311	PLP231	720575940624603901	8
aMe12	720575940625261804	PLP231	720575940624603901	7
aMe12	720575940629299543	PLP231	720575940624603901	7
aMe12	720575940622446106	MB-C1	720575940633617377	5
MC62	720575940622785207	PLP251	720575940637736006	17
MC62	720575940624279629	PLP251	720575940637736006	17
MC62	720575940628030567	PLP251	720575940637736006	17
MC62	720575940615121570	PLP251	720575940637736006	15
MC62	720575940620884062	PLP251	720575940637736006	14
MC62	720575940619378624	PLP251	720575940637736006	13
MC62	720575940626779304	PLP251	720575940637736006	13
MC62	720575940628729722	PLP251	720575940637736006	13
MC62	720575940625684569	PLP251	720575940637736006	12
MC62	720575940626760872	PLP251	720575940637736006	12
MC62	720575940614259679	PLP251	720575940637736006	11
MC62	720575940627851657	PLP251	720575940637736006	11
MC62	720575940632940627	PLP251	720575940637736006	11
MC62	720575940620024641	PLP251	720575940637736006	10
MC62	720575940638091342	PLP251	720575940637736006	10
MC62	720575940624783760	PLP251	720575940637736006	9
MC62	720575940614853318	PLP251	720575940637736006	8
MC62	720575940621591792	PLP251	720575940637736006	8
MC62	720575940626710547	PLP251	720575940637736006	8
MC62	720575940627911579	PLP251	720575940637736006	8
MC62	720575940616072081	PLP251	720575940637736006	7
MC62	720575940625423618	PLP251	720575940637736006	7
MC62	720575940626163837	PLP251	720575940637736006	7
MC62	720575940611794894	PLP251	720575940637736006	6
MC62	720575940611429233	PLP251	720575940637736006	5
MC62	720575940618824021	PLP251	720575940637736006	5
MC62	720575940631307339	PLP251	720575940637736006	5
MC62	720575940635962223	PLP251	720575940637736006	5
MC62	720575940616121915	PLP120, PLP145	720575940630124050	5
MC62	720575940627496847	PLP231	720575940624603901	6
LC15	720575940622723878	PVLP.SCL.2	720575940632070370	7
LC15	720575940610026947	PVLP.SCL.2	720575940632070370	6
LC15	720575940622511507	PVLP.SCL.2	720575940632070370	6
LC15	720575940619685803	PVLP.SCL.2	720575940632070370	5
LC15	720575940630204098	PVLP.SCL.2	720575940632070370	5
LC15	720575940638126755	PVLP.SCL.2	720575940632070370	5
LC15	720575940605007550	PVLP.SLP.13	720575940619421319	5
LC15	720575940609548920	PVLP.SLP.13	720575940619421319	5

## Sheet: Figure 3E
PC	Data	Shuffle mean	Shuffle min	Shuffle max
0	0.251869	0.261866	0.25313	0.27309
1	0.115403	0.0611636	0.0570219	0.0659345
2	0.0772939	0.0552268	0.0522711	0.0584594
3	0.0585991	0.0510628	0.0484011	0.0542913
4	0.0547384	0.0475644	0.0451106	0.0501446
5	0.0493525	0.0443528	0.0421077	0.0464519
6	0.046985	0.041488	0.0394339	0.0433433
7	0.0372418	0.0392224	0.0373245	0.0409691
8	0.0361117	0.0368157	0.0352119	0.0387331
9	0.0302577	0.0345221	0.0329659	0.0363485
10	0.027199	0.0325877	0.0310127	0.0341347
11	0.0262409	0.0307205	0.0290982	0.0324148
12	0.0209096	0.0288978	0.0271505	0.0305108
13	0.0196428	0.0271456	0.0255303	0.0285168
14	0.0173763	0.0252179	0.0238142	0.0267306
15	0.0150301	0.0234494	0.0221464	0.0248183
16	0.0143323	0.0215299	0.0203248	0.0228609
17	0.0132132	0.0196943	0.0185707	0.0209239
18	0.0124069	0.0181647	0.017084	0.0192008
19	0.0114662	0.0167143	0.0156173	0.0177518
20	0.0101604	0.0154677	0.0142239	0.0166352
21	0.0100654	0.0140908	0.0130142	0.0151719
22	0.0093312	0.0124102	0.0113444	0.0134444
23	0.00808159	0.0106876	0.00975407	0.0117265
24	0.00750116	0.00924323	0.00841821	0.0100115
25	0.00684122	0.00806137	0.00720235	0.00873455
26	0.00587424	0.00615142	0.00542552	0.00672875
27	0.00311261	0.00324134	0.00290261	0.00355585
28	0.00248963	0.00241477	0.00209332	0.00264071
29	0.00087271	0.00082439	0.00068947	0.00092435

## Sheet: Figure 3F
	LVIN
VPN	720575940631783372	720575940632219361	720575940618422941	720575940624951847	720575940619522974	720575940622350550	720575940603976672	720575940624690116	720575940615438495	720575940635718255	720575940606769854	720575940622440461	720575940620343345	720575940630124050	720575940631718930	720575940626248250	720575940618445497	720575940620745069	720575940611914850	720575940637736006	720575940632070370	720575940619421319	720575940638124376	720575940610389602	720575940616070283
720575940609627403	0	0	0	0	0	0	0	0	0	0	5	0	0	0	0	0	0	0	0	0	0	0	0	0	0
720575940640836952	0	0	0	0	0	0	0	0	0	0	0	0	0	0	0	0	0	0	12	0	0	0	0	0	0
720575940625459464	0	0	0	0	0	0	0	0	0	0	0	0	0	0	0	0	0	0	15	0	0	0	0	0	0
720575940647731252	0	0	0	0	0	0	0	0	0	0	0	0	0	0	0	0	0	0	9	0	0	0	0	0	0
720575940629824617	0	0	0	0	0	0	0	0	0	0	0	0	0	0	0	0	0	0	12	0	0	0	0	0	0
720575940640715392	0	0	0	0	0	0	0	0	0	0	0	0	0	0	0	0	0	0	21	0	0	0	0	0	0
720575940622446106	0	0	0	0	0	0	0	0	0	0	6	0	0	0	0	0	0	0	5	0	0	0	0	0	0
720575940622215590	0	0	0	21	0	0	0	0	0	0	0	0	0	0	0	0	0	0	0	0	0	0	0	0	0
720575940615149836	0	0	0	239	0	0	0	0	7	0	0	0	9	0	0	13	0	0	0	52	0	0	0	0	0
720575940639389161	0	0	0	0	0	5	0	0	0	0	0	0	0	0	0	0	0	0	0	16	0	0	0	0	0
720575940613941475	0	0	0	44	0	0	0	0	0	0	0	0	0	0	0	0	0	0	0	0	0	0	0	0	0
720575940615566846	0	0	0	16	0	0	0	0	0	0	0	0	0	0	0	0	0	0	12	0	0	0	0	0	0
720575940616631455	0	0	0	20	0	0	0	0	0	0	0	0	0	0	0	0	5	0	11	0	0	0	0	0	0
720575940633292113	0	0	0	22	0	0	0	0	0	0	0	0	0	0	0	0	0	0	26	0	0	0	0	0	0
720575940631298860	0	0	0	32	0	0	0	0	0	0	0	0	0	0	0	0	0	0	0	0	0	0	0	0	0
720575940616412738	0	0	0	36	0	0	0	0	0	0	0	0	0	0	0	0	0	0	0	0	0	0	0	0	0
720575940606824382	0	0	0	65	0	0	0	0	0	0	0	0	0	0	0	0	0	0	0	0	0	0	0	0	0
720575940647804212	0	0	0	0	0	0	0	0	0	0	0	15	0	0	0	0	0	0	0	0	0	0	0	0	0
720575940640541347	0	0	0	0	0	0	0	0	0	0	0	7	0	0	0	0	0	0	0	0	0	0	0	0	0
720575940605184958	0	0	0	0	0	0	0	0	0	0	0	9	0	0	0	0	0	0	0	0	0	0	0	0	0
720575940624004109	0	0	0	0	0	0	0	0	0	0	0	0	0	5	0	7	0	0	0	0	0	0	0	0	0
720575940627511582	0	0	0	0	0	0	0	0	0	0	0	0	0	0	0	0	0	0	5	0	0	0	0	0	0
720575940638558115	0	38	23	0	13	0	0	0	0	0	0	0	0	10	5	0	0	5	0	0	0	0	0	0	0
720575940632401745	0	0	0	0	0	0	0	0	0	0	0	0	0	0	0	0	0	0	0	6	0	0	0	0	0
720575940626019197	6	0	0	0	0	0	0	0	0	0	0	0	0	0	0	0	0	0	0	0	0	0	0	0	0
720575940627715721	17	0	0	0	0	0	0	0	0	0	0	0	0	0	0	0	0	0	0	0	0	0	0	0	0
720575940625418057	0	0	0	0	0	0	0	0	0	0	0	0	0	0	0	0	0	0	0	0	10	0	0	0	0
720575940631728123	0	0	0	0	0	0	0	0	0	0	0	0	0	0	0	0	14	0	0	0	0	0	0	0	0
720575940626701886	0	7	13	0	0	0	0	0	0	0	0	0	43	0	0	0	0	6	0	0	0	0	0	0	0
720575940627537436	0	0	0	0	0	0	0	0	0	0	0	0	0	0	0	0	0	0	0	0	0	0	0	0	8
720575940603886880	0	0	0	0	0	0	0	0	10	0	0	0	0	0	0	0	0	0	0	5	0	0	0	0	0
720575940626018023	0	0	0	0	0	0	0	0	0	0	0	0	0	0	0	0	0	0	0	15	0	0	0	0	0
720575940621232519	0	0	0	0	0	0	0	0	0	0	0	0	0	0	0	0	0	6	0	0	0	0	0	0	0
720575940624587447	0	0	0	0	0	0	0	0	0	0	0	0	0	0	0	0	0	30	0	0	0	0	0	0	0
720575940618774301	0	0	0	0	0	0	0	21	0	0	0	0	0	0	0	0	0	0	0	0	0	0	0	0	0
720575940637667726	0	0	0	0	0	0	0	0	0	0	0	0	0	0	0	0	0	0	0	0	0	0	18	0	0
720575940625790904	0	0	0	0	0	0	0	0	0	0	0	0	0	0	0	0	0	0	0	7	0	0	0	0	0
720575940620464331	0	0	0	0	0	0	0	0	0	0	0	0	0	0	0	0	0	0	0	8	0	0	0	0	0
720575940617386309	0	0	0	0	0	0	0	0	0	0	0	0	0	0	0	0	0	0	0	0	0	0	7	0	0
720575940617947531	0	0	0	0	0	0	0	0	0	0	0	0	0	0	0	0	0	0	0	40	0	0	0	0	0
720575940628139113	0	0	0	0	0	0	0	0	0	0	0	0	0	0	0	0	0	9	0	0	0	0	0	0	0
720575940630585704	0	0	0	0	0	0	0	0	0	0	0	0	0	0	0	0	0	0	0	0	0	0	0	0	0
720575940619677854	0	0	0	0	0	0	0	0	0	0	0	19	0	0	0	0	0	0	0	0	0	0	0	0	0
720575940640550563	0	0	0	0	0	0	0	0	0	0	0	0	0	0	0	0	0	0	23	0	0	0	0	0	0
720575940616663602	0	0	0	0	0	0	0	0	0	0	0	0	0	0	0	0	0	0	9	0	0	0	0	0	0
720575940631807827	0	0	0	85	0	0	0	0	14	0	0	0	0	0	0	18	0	0	0	0	0	0	0	0	0
720575940618529885	0	0	5	64	11	0	0	0	0	0	0	7	0	0	0	229	0	0	0	0	0	0	0	0	0
720575940627704189	0	0	0	178	0	0	0	0	0	0	0	0	0	0	0	0	0	0	0	55	0	0	0	0	0
720575940620455408	0	0	0	0	0	0	0	0	0	0	0	0	0	0	0	0	0	11	0	0	0	0	0	0	0
720575940624724202	0	0	0	0	0	0	0	0	0	0	0	0	9	0	0	0	0	0	0	0	0	0	0	0	0
720575940626874442	0	5	19	0	0	0	0	0	0	0	0	0	45	0	0	0	0	0	0	0	0	0	0	0	0
720575940625610270	0	9	0	0	0	0	0	0	0	0	0	0	33	0	0	0	0	0	0	0	0	0	0	0	0
720575940639874493	0	0	0	15	0	0	0	0	0	0	0	0	0	0	0	0	0	0	0	42	0	0	0	0	0
720575940625380425	0	0	0	0	0	0	0	0	0	0	0	0	41	0	0	0	0	7	0	36	0	0	0	0	0
720575940630880450	0	0	0	6	0	0	0	0	0	0	0	0	0	0	0	0	0	0	0	0	0	0	0	0	0
720575940609141257	0	0	0	0	0	0	0	0	0	0	0	0	0	0	0	0	30	0	0	0	0	0	0	0	0
720575940621510164	12	72	52	61	0	0	0	0	0	0	0	0	35	0	0	27	0	0	0	0	0	0	0	0	0
720575940631719532	0	0	0	0	0	9	19	0	7	0	0	0	0	0	0	0	0	0	0	0	0	0	9	0	0
720575940635102320	0	0	0	0	0	0	0	0	0	0	0	0	11	0	0	270	0	0	0	0	0	0	0	0	0
720575940625917671	0	0	0	0	0	0	0	0	0	0	0	0	0	0	0	0	0	0	0	0	8	0	0	0	0
720575940610026947	0	0	0	0	0	0	0	0	0	0	0	0	0	0	0	0	0	0	0	0	7	0	0	0	0
720575940638126755	0	0	0	0	0	0	0	0	0	0	0	0	0	0	0	0	0	0	0	0	5	0	0	0	0
720575940619685803	0	0	0	0	0	0	0	0	0	0	0	0	0	0	0	0	0	0	0	0	6	0	0	0	0
720575940605007550	0	0	0	0	0	0	0	0	0	0	0	0	0	0	0	0	0	0	0	0	0	9	0	0	0
720575940630204098	0	0	0	0	0	0	0	0	0	0	0	0	0	0	0	0	0	0	0	0	6	0	0	0	0
720575940622511507	0	0	0	0	0	0	0	0	0	0	0	0	0	0	0	0	0	0	0	0	6	0	0	0	0
720575940609548920	0	0	0	0	0	0	0	0	0	0	0	0	0	0	0	0	0	0	0	0	0	8	0	0	0
720575940618860081	0	0	0	0	7	0	0	0	0	0	0	0	0	0	0	0	0	0	0	0	0	0	0	0	0
720575940626257930	0	0	0	0	14	0	0	0	0	0	0	0	0	0	0	0	0	0	0	0	0	0	0	0	0
720575940632802841	0	0	0	0	6	0	0	0	0	0	0	0	0	0	0	0	0	0	0	0	0	0	0	0	0
720575940633376593	0	0	0	0	7	0	0	0	0	0	0	0	0	0	0	0	0	0	0	0	0	0	0	0	0
720575940611623397	0	0	0	0	9	0	0	0	0	0	0	0	0	0	0	0	0	0	0	0	0	0	0	0	0
720575940651619318	0	0	0	0	0	0	0	0	0	0	0	0	0	0	0	0	0	0	0	0	0	0	0	0	0
720575940625883028	0	0	0	0	12	0	0	0	0	0	0	0	0	0	0	0	0	0	0	5	0	0	0	0	0
720575940615612822	0	0	0	0	0	0	0	0	0	0	0	0	0	0	0	9	0	0	0	0	0	0	0	0	0
720575940627412123	0	0	0	0	0	0	0	0	0	0	0	0	0	0	0	9	0	0	0	0	0	0	0	0	0
720575940624919079	0	0	0	0	0	0	0	0	0	0	0	0	0	0	0	10	0	0	0	0	0	0	0	0	0
720575940621065712	0	0	0	0	0	7	10	0	0	0	0	0	0	0	0	21	0	0	0	0	0	0	0	0	0
720575940632509458	0	0	0	0	0	0	8	0	0	0	0	0	0	0	0	29	0	0	0	0	0	0	0	0	0
720575940610767066	0	0	0	0	0	0	0	0	0	0	0	0	6	0	0	0	0	8	0	0	0	0	0	0	0
720575940645834036	0	6	0	0	0	0	0	0	0	0	0	0	31	0	0	9	0	6	0	0	0	0	0	0	0
720575940622862324	0	15	10	0	0	0	0	0	0	0	0	0	0	0	0	0	0	0	0	0	0	0	0	0	0
720575940605582508	0	11	9	0	0	0	0	0	0	0	0	0	0	0	0	0	0	0	0	0	0	0	0	0	0
720575940614722611	0	18	16	0	0	0	0	0	0	0	0	0	10	0	0	0	0	0	0	0	0	0	0	0	0
720575940624718153	0	10	10	0	0	0	0	0	0	0	0	0	14	0	0	7	0	0	0	0	0	0	0	0	0
720575940630709499	0	0	0	0	0	0	0	0	0	0	0	0	11	0	0	0	0	0	0	0	0	0	0	0	0
720575940623574798	0	0	0	0	0	0	0	0	0	0	0	0	26	0	0	15	0	0	0	0	0	0	0	0	0
720575940636163440	0	0	0	0	0	0	0	0	0	0	0	0	22	0	0	5	0	0	0	0	0	0	0	0	0
720575940636282431	0	0	0	0	0	0	0	0	0	0	0	0	25	0	0	9	0	0	0	0	0	0	0	0	0
720575940633428415	0	0	0	0	0	0	0	0	0	0	0	0	5	0	0	0	0	0	0	0	0	0	0	0	0
720575940611317618	0	10	13	0	0	0	0	0	0	0	0	0	0	0	0	0	0	0	0	0	0	0	0	0	0
720575940630342135	0	16	23	0	0	0	0	0	0	0	0	0	18	0	0	0	0	0	0	0	0	0	0	0	0
720575940631785261	0	17	23	0	0	0	0	0	0	0	0	0	6	0	0	0	0	0	0	0	0	0	0	0	0
720575940623401513	0	25	15	0	0	0	0	0	0	0	0	0	0	0	0	0	0	0	0	0	0	0	0	0	0
720575940621700267	0	0	0	0	0	0	0	0	0	0	0	0	0	0	0	0	0	0	0	0	0	0	0	0	0
720575940609862409	0	15	6	0	0	0	0	0	0	0	0	0	0	0	0	0	0	0	0	0	0	0	0	0	0
720575940624589764	0	5	0	0	0	0	0	0	0	0	0	0	0	0	0	0	0	0	0	0	0	0	0	0	0
720575940629376528	0	0	0	0	0	0	0	0	0	0	0	0	0	0	0	0	0	0	6	0	0	0	0	0	0
720575940610053827	0	0	0	0	0	0	0	0	0	0	0	0	0	0	0	0	0	0	0	11	0	0	0	0	0
720575940645104840	0	0	0	0	0	0	0	0	0	0	0	0	0	0	0	0	0	0	0	9	0	0	0	0	0
720575940630879548	0	0	0	0	0	0	0	0	0	0	0	0	0	0	0	0	0	0	5	0	0	0	0	0	0
720575940633183628	0	0	0	0	6	0	0	0	0	0	0	0	0	0	0	0	0	0	0	0	0	0	0	0	0
720575940633560095	0	0	0	0	11	0	0	0	0	0	0	0	0	0	0	0	0	0	0	0	0	0	0	0	0
720575940621316443	0	0	0	0	9	0	0	0	0	0	0	0	0	0	0	0	0	0	0	0	0	0	0	0	0
720575940620795784	0	0	0	15	0	0	0	0	0	0	0	0	0	0	0	0	0	0	0	0	0	0	0	0	0
720575940635169888	0	35	26	0	27	0	0	0	0	0	0	0	0	7	7	0	0	0	0	0	0	0	0	0	0
720575940617631574	0	0	0	0	0	0	0	0	20	0	0	0	0	0	0	0	0	0	0	0	0	0	0	0	0
720575940617883003	0	0	0	0	50	0	0	0	0	0	0	0	0	0	22	0	0	0	0	0	0	0	0	0	0
720575940628192359	0	0	0	103	0	0	0	0	0	0	0	0	0	0	0	0	0	0	0	15	0	0	0	0	0
720575940613783277	0	0	0	0	0	0	11	0	0	0	0	0	0	0	0	0	0	0	0	0	0	0	0	0	0
720575940628694394	0	0	0	0	0	0	0	0	0	0	0	0	0	0	0	0	0	0	0	0	0	0	0	0	13
720575940618629350	0	0	0	0	0	0	0	0	0	0	0	0	0	0	0	0	0	0	12	0	0	0	0	0	0
720575940621374374	0	0	0	0	0	0	0	0	0	0	0	0	0	0	0	0	0	0	8	0	0	0	0	0	0
720575940636772014	0	0	0	0	0	0	0	6	0	0	0	0	0	0	0	0	0	0	0	0	0	0	0	0	7
720575940638192496	0	10	0	160	0	0	0	0	0	0	0	0	0	0	0	54	0	0	0	0	0	0	0	0	0
720575940633506667	0	41	28	0	118	0	0	0	0	0	0	0	0	0	0	0	0	0	0	0	0	0	0	0	0
720575940620308416	0	38	15	0	113	0	0	0	0	0	0	0	0	0	0	0	0	0	0	0	0	0	0	0	0
720575940616992454	0	0	0	0	0	0	0	0	0	0	0	0	8	0	0	0	0	0	0	0	0	0	0	0	0
720575940618660765	13	10	0	87	0	0	0	0	0	0	0	0	0	0	0	7	0	0	0	0	0	0	0	0	0
720575940617333249	0	0	0	0	0	0	0	0	0	0	0	0	34	0	0	0	0	0	0	35	0	0	0	0	0
720575940630799810	0	0	0	9	0	0	0	0	0	0	0	0	0	0	0	14	0	0	0	0	0	0	0	0	0
720575940624611405	0	0	0	0	89	0	8	0	0	0	0	0	0	0	0	0	0	0	0	0	0	0	0	0	0
720575940631340332	0	0	0	0	0	0	0	0	157	0	0	0	0	0	0	0	0	0	0	0	0	0	0	0	0
720575940621806574	0	0	0	0	8	0	0	0	0	0	0	0	0	0	0	0	0	0	0	0	0	0	0	0	0
720575940634061779	0	0	0	0	26	0	0	0	0	0	0	0	0	0	0	8	0	0	0	0	0	0	0	0	0
720575940636036532	0	0	0	0	15	13	13	0	0	0	0	0	0	0	0	0	0	0	0	0	0	0	0	0	0
720575940631158487	0	0	0	0	32	0	0	0	0	0	0	0	0	0	0	0	0	6	0	0	0	0	0	0	0
720575940617755765	0	0	0	0	0	0	0	0	0	0	0	0	0	0	0	0	0	0	0	0	8	6	0	0	0
720575940642554869	0	0	0	0	0	0	0	0	0	0	0	7	0	0	0	0	0	0	0	0	0	0	0	0	0
720575940625733453	0	0	0	0	0	0	0	0	0	0	0	0	0	0	0	0	0	0	0	0	0	0	0	0	0
720575940614544680	0	0	0	65	0	0	0	0	0	0	0	0	0	0	0	0	0	0	5	0	0	0	0	0	0
720575940631057468	0	0	0	67	0	0	0	0	0	0	0	5	0	0	0	0	0	0	0	0	0	0	0	0	0
720575940619460688	0	0	0	0	0	0	0	0	0	0	0	8	0	0	0	5	0	0	0	0	0	0	0	0	0
720575940638193242	0	0	0	0	0	0	0	0	0	0	0	0	7	0	0	0	0	0	0	0	0	0	0	0	0
720575940610490819	0	0	0	0	0	0	0	0	0	0	0	0	14	0	0	0	0	0	0	0	0	0	0	0	0
720575940622141424	0	0	0	0	0	0	0	6	0	0	0	0	0	13	21	0	0	0	0	0	0	0	0	0	0
720575940626625874	0	0	0	0	0	0	0	0	0	0	0	0	0	9	6	0	0	0	0	0	0	0	0	0	0
720575940625527228	0	0	0	0	0	0	0	6	0	0	0	0	0	10	7	0	0	0	0	0	0	0	0	0	0
720575940635554239	0	0	0	0	0	0	0	0	0	0	0	0	8	0	0	0	0	0	0	0	0	0	0	0	0
720575940611396266	0	0	0	0	0	0	0	0	0	0	0	0	0	0	0	0	0	0	0	21	0	0	0	0	0
720575940623184041	0	0	0	0	0	0	0	0	0	0	0	0	11	0	0	0	0	0	0	0	0	0	0	0	0
720575940632204751	0	0	0	0	0	0	0	0	0	0	0	0	10	0	0	0	0	0	0	0	0	0	0	0	0
720575940633285935	0	0	0	0	0	0	0	0	0	0	0	0	0	0	6	0	0	5	0	0	0	0	0	0	0
720575940619017387	0	0	0	0	0	0	0	0	0	0	0	0	0	0	0	0	0	0	0	0	0	0	0	0	0
720575940628913404	0	0	0	0	0	0	0	0	0	0	0	0	0	5	0	0	0	0	0	0	0	0	0	0	0
720575940642395381	0	0	0	0	0	0	0	0	0	0	0	0	0	0	0	0	0	0	0	12	0	0	0	0	0
720575940624054015	0	0	0	0	0	0	0	0	0	0	0	0	0	0	0	0	0	0	0	20	0	0	0	0	0
720575940615693474	0	0	0	0	0	0	0	0	0	0	0	0	0	0	0	0	0	0	0	8	0	0	0	0	0
720575940619997854	0	0	0	0	0	0	0	0	0	0	0	0	0	0	0	0	0	0	0	25	0	0	0	0	0
720575940619303237	0	0	0	0	0	0	0	0	0	0	0	7	0	0	0	0	0	0	0	0	0	0	0	0	0
720575940632640737	0	0	0	0	0	0	0	0	0	0	0	0	0	0	0	0	0	0	0	16	0	0	0	0	0
720575940637511525	0	0	0	0	0	0	0	0	0	0	0	0	0	0	0	211	0	32	0	0	0	0	0	0	0
720575940615649942	0	0	0	44	0	0	0	0	0	0	0	7	0	0	0	9	0	8	0	0	0	0	0	0	0
720575940620720088	0	0	0	0	0	0	0	0	0	0	0	0	0	0	0	0	0	0	5	0	0	0	0	0	0
720575940614440931	0	0	0	0	0	0	0	0	0	0	0	0	53	0	0	0	0	0	0	0	0	0	0	0	0
720575940630152720	0	0	0	0	0	0	0	0	0	0	0	0	8	0	0	0	0	0	0	0	0	0	0	0	0
720575940630575042	0	0	0	0	0	0	0	0	0	0	0	0	0	0	0	0	0	0	0	0	0	0	0	0	0
720575940628743441	0	0	0	0	0	0	0	0	8	0	0	0	0	0	0	0	0	0	0	0	0	0	0	0	0
720575940625063356	0	20	26	0	0	0	0	0	0	0	0	0	0	0	0	0	0	0	0	0	0	0	0	0	0
720575940632404555	104	0	0	0	0	0	0	0	0	0	0	0	0	0	0	0	0	0	0	0	0	0	0	0	0
720575940642661109	0	0	0	0	0	0	0	0	0	0	0	0	0	0	0	0	0	0	0	0	0	0	0	0	7
720575940624437700	0	0	0	0	0	0	0	0	0	0	0	0	0	0	0	0	0	0	0	0	0	0	0	0	5
720575940613204650	0	0	0	0	0	0	0	0	0	0	0	0	0	0	0	0	0	0	0	0	0	0	0	0	6
720575940622336280	0	0	0	0	0	0	0	0	0	0	0	0	0	0	0	0	0	0	6	0	0	0	0	0	0
720575940620393142	0	0	0	0	0	0	0	0	0	0	0	0	0	0	0	0	0	0	8	0	0	0	0	0	0
720575940627496847	0	0	0	0	0	0	0	0	0	0	0	0	0	0	0	0	0	0	10	0	0	0	0	0	0
720575940633169479	0	0	0	0	0	0	0	0	0	0	0	0	0	59	43	0	0	0	0	0	0	0	0	0	0
720575940625314633	0	0	0	0	0	0	0	0	0	0	0	0	0	12	15	0	0	0	0	0	0	0	0	0	0
720575940632016069	0	0	0	0	0	0	0	5	0	0	0	0	0	70	47	0	0	0	0	0	0	0	0	0	0
720575940628197757	0	0	0	0	0	0	0	0	0	0	0	0	0	9	5	0	0	0	0	0	0	0	0	0	0
720575940638247357	0	0	0	0	0	0	0	0	0	0	0	0	0	8	6	0	0	0	0	0	0	0	0	0	0
720575940621626048	0	0	0	0	0	0	0	0	0	0	0	0	0	12	10	0	0	0	0	0	0	0	0	0	0
720575940629434118	0	0	0	7	0	0	0	0	0	0	0	8	0	0	0	0	0	0	0	27	0	0	0	0	0
720575940611405102	0	0	0	5	0	0	0	0	0	0	0	0	0	0	0	0	0	0	0	0	0	0	0	0	0
720575940616311007	0	0	0	7	0	0	0	0	0	0	0	0	0	0	0	0	0	0	0	0	0	0	0	0	0
720575940619689280	13	0	0	0	0	0	0	0	0	0	0	0	0	0	0	0	0	0	0	0	0	0	0	0	0
720575940612993191	5	0	0	0	0	0	0	0	0	0	0	6	0	0	0	0	0	0	0	0	0	0	0	0	0
720575940630607354	0	0	0	0	0	0	0	0	9	0	0	0	6	5	0	0	0	0	0	0	0	0	0	0	0
720575940611676462	0	0	0	0	0	0	0	0	141	0	0	0	0	0	0	0	0	0	0	0	0	0	35	0	0
720575940624283597	0	0	0	51	0	0	0	0	0	0	0	0	0	0	0	0	0	0	0	0	0	0	0	0	0
720575940632859203	0	0	0	41	0	0	0	0	0	0	0	0	0	0	0	0	0	0	0	0	0	0	0	0	0
720575940640296637	0	0	0	22	0	0	0	0	0	0	0	0	0	0	0	0	0	0	0	0	0	0	0	0	0
720575940632707944	0	0	0	284	0	0	0	0	0	0	0	99	0	0	0	0	0	0	0	0	0	0	0	0	0
720575940635535511	0	0	0	0	0	0	0	0	0	0	0	0	0	0	0	39	0	7	0	0	0	0	0	0	0
720575940623139610	0	0	0	0	23	0	0	0	0	0	0	0	0	0	0	0	0	0	0	0	0	0	0	0	0
720575940635960255	0	0	0	0	23	0	0	0	0	0	0	0	0	0	0	7	0	0	0	0	0	0	0	0	0
720575940625508610	0	0	0	7	0	0	0	10	0	0	0	0	0	0	0	0	0	0	0	0	0	0	0	0	0
720575940627586947	0	0	0	101	0	0	0	0	0	0	0	20	0	0	0	19	0	0	0	0	0	0	0	0	0
720575940616703554	0	0	0	16	0	0	0	0	0	0	0	0	0	0	0	11	0	0	0	0	0	0	0	0	0
720575940642602203	0	0	0	0	12	0	0	0	0	0	0	0	5	7	9	0	0	0	0	0	0	0	0	0	0
720575940619962417	0	0	0	12	0	0	0	0	0	0	0	54	0	0	0	5	0	0	0	0	0	0	0	0	0
720575940630737516	0	0	0	0	0	0	0	0	0	0	0	0	0	5	8	0	0	0	0	0	0	0	0	0	0
720575940621733035	0	0	0	0	0	0	0	0	0	0	0	0	0	0	0	13	0	0	0	0	0	0	0	0	0
720575940616298470	0	0	0	0	0	0	0	0	0	0	0	0	0	0	0	0	0	0	0	7	0	0	0	0	0
720575940610507618	0	0	0	0	0	0	0	0	0	0	0	0	0	0	0	0	0	0	0	15	0	0	0	0	0
720575940621496084	0	0	0	0	0	0	0	0	0	0	0	0	0	0	0	0	0	0	0	11	0	0	0	0	0
720575940632921144	0	0	0	0	0	0	0	0	0	0	0	0	0	0	0	0	0	0	0	10	0	0	0	0	0
720575940611721262	0	0	0	0	0	0	0	0	0	0	0	0	0	0	0	0	0	0	0	15	0	0	0	0	0
720575940645743908	0	0	0	0	0	0	0	0	0	0	0	0	0	0	0	0	0	0	0	6	0	0	0	0	0
720575940615121570	0	0	0	0	0	0	0	0	0	0	0	0	0	0	0	0	0	0	0	19	0	0	0	0	0
720575940625833452	0	0	0	0	0	0	0	0	0	0	0	0	0	0	0	0	0	0	0	13	0	0	0	0	0
720575940645721636	0	0	0	0	0	0	0	0	0	0	0	0	0	0	0	0	0	0	0	20	0	0	0	0	0
720575940631444956	0	0	0	0	0	0	0	0	0	0	0	0	0	0	0	0	0	0	0	5	0	0	0	0	0
720575940639678022	0	0	0	0	0	0	0	0	0	0	0	0	0	0	0	0	0	0	0	13	0	0	0	0	0
720575940611794894	0	0	0	0	0	0	0	0	0	0	0	0	0	0	0	0	0	0	0	8	0	0	0	0	0
720575940615379921	0	0	0	0	0	0	0	0	0	0	0	0	0	0	0	0	0	7	0	11	0	0	0	0	0
720575940624783760	0	0	0	0	0	0	0	0	0	0	0	0	0	0	0	0	0	0	0	10	0	0	0	5	0
720575940629730064	0	0	0	0	0	0	0	0	0	0	0	0	0	0	0	0	0	0	0	12	0	0	0	0	0
720575940622785207	0	0	0	0	0	0	0	0	0	0	0	0	0	0	0	0	0	0	0	25	0	0	0	0	0
720575940631307339	0	0	0	0	0	0	0	0	0	0	0	0	0	0	0	0	0	0	0	8	0	0	0	0	0
720575940626779304	0	0	0	0	0	0	0	0	0	0	0	0	0	0	0	0	0	0	0	19	0	0	0	0	0
720575940641757904	0	0	0	0	0	0	0	0	0	0	0	0	0	0	0	0	0	0	0	14	0	0	0	0	0
720575940621502373	0	0	0	0	0	0	0	0	0	0	0	0	0	0	0	0	0	0	0	15	0	0	0	0	0
720575940616072081	0	0	0	0	0	0	0	0	0	0	0	0	0	0	0	0	0	0	0	8	0	0	0	0	0
720575940625684569	0	0	0	0	0	0	0	0	0	0	0	0	0	0	0	0	0	0	0	14	0	0	0	0	0
720575940644784544	0	0	0	0	0	0	0	0	0	0	0	0	0	0	0	0	0	0	0	20	0	0	0	0	0
720575940627911579	0	0	0	0	0	0	0	0	0	0	0	0	0	0	0	0	0	0	0	13	0	0	0	0	0
720575940618824021	0	0	0	0	0	0	0	0	0	0	0	0	0	0	0	0	0	0	0	5	0	0	0	0	0
720575940628729722	0	0	0	0	0	0	0	0	0	0	0	0	0	0	0	0	0	0	0	17	0	0	0	0	0
720575940632940627	0	0	0	0	0	0	0	0	0	0	0	0	0	0	0	0	0	0	0	13	0	0	0	0	0
720575940626710547	0	0	0	0	0	0	0	0	0	0	0	0	0	0	0	0	0	0	0	12	0	0	0	0	0
720575940626163837	0	0	0	0	0	0	0	0	0	0	0	0	0	0	0	0	0	0	0	14	0	0	0	0	0
720575940637790821	0	0	0	0	0	0	0	0	0	0	0	0	0	5	6	0	0	0	0	0	0	0	0	0	0
720575940626263373	0	0	0	10	0	0	0	0	0	0	0	0	0	0	0	0	0	0	0	0	0	0	0	0	0
720575940632845476	0	0	0	8	0	0	0	0	0	0	0	0	0	0	0	0	0	0	0	0	0	0	0	0	0
720575940631370460	0	0	0	6	0	0	0	0	0	0	0	0	0	0	0	0	0	0	0	0	0	0	0	0	0
720575940621784923	0	0	0	0	0	0	0	0	0	0	0	5	0	0	0	0	0	0	0	0	0	0	0	0	0
720575940630711546	0	0	0	0	0	0	0	0	0	0	0	0	0	0	0	0	0	0	0	7	0	0	0	0	0
720575940621882561	0	0	0	7	0	0	0	0	0	0	0	0	0	0	0	0	0	0	0	0	0	0	0	0	0
720575940626567216	0	0	0	5	0	0	0	0	0	0	0	0	0	0	0	0	0	0	0	5	0	0	0	0	0
720575940651521782	0	0	0	0	0	0	0	0	0	0	0	0	0	0	0	0	0	0	6	0	0	0	0	0	0
720575940622215846	0	0	0	0	0	0	0	0	0	0	0	0	0	0	0	0	0	0	7	0	0	0	0	0	0
720575940632267112	0	0	0	12	0	0	0	0	0	0	0	0	0	0	0	0	0	0	0	0	0	0	0	0	0
720575940633513645	0	0	0	6	0	0	0	0	0	0	0	5	0	0	0	0	0	0	0	0	0	0	0	0	0
720575940609125641	0	0	0	26	0	0	0	0	0	0	0	12	0	0	0	0	0	0	0	0	0	0	0	0	0
720575940622649633	0	0	0	33	0	0	0	0	0	0	0	15	0	0	0	0	0	0	0	0	0	0	0	0	0
720575940608287701	0	0	0	0	0	0	0	0	0	0	0	0	0	0	0	0	127	0	0	0	0	0	0	0	0
720575940629784219	0	0	0	0	0	0	0	0	0	0	0	0	8	0	0	0	0	0	0	0	0	0	0	0	0
720575940641403264	0	0	0	0	0	0	0	0	0	0	0	0	12	0	0	0	0	0	0	0	0	0	0	0	0
720575940618382292	0	0	0	0	0	0	0	0	0	0	0	0	8	0	0	0	0	0	0	0	0	0	0	0	0
720575940634166242	0	0	0	0	0	0	0	0	0	0	0	0	0	0	0	0	17	0	0	0	0	0	0	0	0
720575940629577475	0	0	0	0	0	0	0	0	0	0	0	0	0	0	0	0	9	0	0	0	0	0	0	0	0
720575940616260146	0	0	0	0	0	0	0	0	0	0	0	0	0	0	0	0	27	0	0	0	0	0	0	0	0

[truncated: 26 more sheets: Figure 3 Supp 1, Figure 3 Supp 2A, Figure 4C-D, Figure 4E, Figure 4F, Figure 5B-C, Figure 5D, Figure 5E, Figure 5F, Figure 5G, Figure 5 Supp 1A, Figure 5 Supp 1B, Figure 5 Supp 1C, Figure 5 Supp 1D, Figure 5 Supp 1E, Figure 5 Supp 1F, Figure 5 Supp 1G, Figure 5 Supp 2A, Figure 5 Supp 2B, Figure 5 Supp 3A …]
